# Supplementary material for: Gene flow contributes to diversification of the major fungal pathogen Candida albicans
Source: Nat Commun. 2018 Jun 8;9:2253. doi: 10.1038/s41467-018-04787-4 (PMC5993739; doi:10.1038/s41467-018-04787-4)
Supplement: Supplementary file 4 — Supplementary Data 1 [file 41467_2018_4787_MOESM4_ESM.xlsx]

## Sheet: Feuil1
Strain	Other strain name	First described in	Sequencing technology	Sequencing platform	Country	Site	Clade (MLST)	DST	Cluster (SNPs)	MAT locus	Ploidy (FACS)	Nb of reads	Fraction of mapped reads	seq depth	genome coverage	Nb of homozygous SNPs	Nb of heterozygous SNPs	Nb of homozygous indels	Nb of heterozygous indels	Segmental chromosomal deletions or amplifications
SC5314		Gillum et al., 1984	Illumina HiSeq 2000	Institut Pasteur	USA	invasive	1	52	1	a/α	2N	17414064	0.920677	111.069	0.999378	699	74844	443	13389
CEC1289	Bougn10	Bougnoux et al., 2002	Illumina HiSeq 2000	Stanford University	France	invasive	3	15	3	a/α	2N	6890464	0.833657	35.0571	0.996659	53569	81499	8034	17719
CEC1424	Niger12	Odds et al., 2007	Illumina HiSeq 2000	Institut Pasteur	Niger	superficial	1	949	1	a/α	2N	10940730	0.858362	65.2231	0.997693	10268	78048	2241	14292
CEC1426	EGPURM1	Bougnoux et al., 2008	Illumina HiSeq 2000	Institut Pasteur	France	superficial	11	1002	11	a/α	2N	9662080	0.87171	58.3304	0.997223	44068	90415	6921	17915
CEC1427	Bougn08	Bougnoux et al., 2002	Illumina HiSeq 2000	Institut Pasteur	France	invasive	NC	11	4	a/α	2N	10257012	0.866938	61.6901	0.995882	61571	66814	10260	13712
CEC1492		Odds et al., 2007	Illumina HiSeq 2000	Institut Pasteur	unknown	unknown	4	124	4	a/α	2N	18193452	0.854956	107.423	0.996249	55581	76996	8863	16155
CEC2018	APRURC3	Bougnoux et al., 2008	Illumina HiSeq 2000	Institut Pasteur	France	superficial	9	529	9	a/α	2N	14803976	0.871221	89.1635	0.997157	50171	94920	7920	19006
CEC2019	Niger10	Odds et al., 2007	Illumina HiSeq 2000	Institut Pasteur	Niger	superficial	12	947	12	a/α	2N	13831590	0.871309	83.5104	0.996796	51495	87797	8125	17748
CEC2020	M19	Sdoudi et al., 2014	Illumina HiSeq 2000	Institut Pasteur	Morocco	superficial	1	69	1	a/α	2N	7267442	0.909471	46.0165	0.99816	8774	76460	2018	14056
CEC2021	APRHRM2	Bougnoux et al., 2008	Illumina HiSeq 2000	Institut Pasteur	France	invasive	2	916	2	a/α	2N	13282066	0.898156	82.6199	0.995022	55808	78318	9117	15696
CEC2022	GEFrouen	Schönherr et al., 2017	Illumina HiSeq 2000	Institut Pasteur	France	invasive	4	95	4	a/α	2N	8395704	0.897445	52.1058	0.995752	57601	75426	9354	15538
CEC2023	H014	Angebault et al., 2013	Illumina HiSeq 2000	Institut Pasteur	Guiana	commensal	8	602	8	a/α	2N	21997262	0.901502	136.755	0.996989	48355	84406	7572	18111
CEC2871	H4	Shin et al., 2011	Illumina HiSeq 2000	Institut Pasteur	S. Korea	invasive	18	732	18	a/α	2N	8066766	0.908046	50.6213	0.996273	50666	88161	7869	17360	segmental deletion on chrR (pos 479,000 to pos 535,000)
CEC2872	B18	Shin et al., 2011	Illumina HiSeq 2000	Institut Pasteur	S. Korea	invasive	18	727	18	a/α	2N	12774008	0.869285	76.8634	0.996999	47960	93578	7095	18876
CEC2876	A41	Shin et al., 2011	Illumina HiSeq 2000	Institut Pasteur	S. Korea	invasive	18	1596	18	a/α	2N	7844098	0.885102	48.0779	0.99606	56828	76674	9201	15123
CEC3494	C63	Bougnoux et al., 2006	Illumina HiSeq 2000	Institut Pasteur	Belgium	commensal	11	903	11	a/α	2N	6248016	0.860811	37.2788	0.996826	46069	84986	7429	16781
CEC3529	B1_X	Schönherr et al., 2017	Illumina HiSeq 2000	Stanford University	France	commensal	1	417	1	a/α	2N	12384826	0.868965	64.5042	0.997958	9169	75551	2099	14302
CEC3530	C1_X	Schönherr et al., 2017	Illumina HiSeq 2000	Stanford University	France	commensal	4	1771	4	a/α	2N	10326666	0.883756	56.4247	0.995446	54829	78665	8722	15999
CEC3531	D1_X	Schönherr et al., 2017	Illumina HiSeq 2000	Stanford University	France	commensal	2	216	2	a/α	2N	13854540	0.876992	72.1924	0.994696	56467	74490	9366	14879
CEC3532	E1_X	Schönherr et al., 2017	Illumina HiSeq 2000	Stanford University	France	commensal	4	1766	4	a/α	2N	12260050	0.864354	61.1823	0.995927	55968	73006	8806	16409
CEC3533	F1_X	Schönherr et al., 2017	Illumina HiSeq 2000	Stanford University	France	commensal	9	1767	9	a/α	2N	9469502	0.846369	47.934	0.995257	50588	91338	7737	18830
CEC3534	M20	Sdoudi et al., 2014	Illumina HiSeq 2000	Stanford University	Morocco	commensal	1	79	1	a/α	2N	10272698	0.861224	53.9959	0.997793	8698	80812	1925	14792
CEC3535	M22	Sdoudi et al., 2014	Illumina HiSeq 2000	Stanford University	Morocco	commensal	4	605	4	a/α	2N	9133420	0.881147	48.4297	0.996355	54606	79436	8397	16673
CEC3536	M23	Sdoudi et al., 2014	Illumina HiSeq 2000	Stanford University	Morocco	commensal	4	423	4	a/α	2N	7150762	0.829854	30.117	0.995867	52959	82520	8101	20836
CEC3537	M26	Sdoudi et al., 2014	Illumina HiSeq 2000	Stanford University	Morocco	commensal	12	601	12	a/α	2N	11542682	0.906007	64.5666	0.996643	49831	88962	7653	17836
CEC3540	Bougn11	Bougnoux et al., 2002	Illumina HiSeq 2000	Stanford University	France	invasive	4	27	4	a/α	2N	13192246	0.900248	73.7458	0.996064	61254	66909	10037	13890
CEC3541	Bougn14	Bougnoux et al., 2002	Illumina HiSeq 2000	Stanford University	France	invasive	4	28	4	a/α	2N	11301452	0.874862	62.4652	0.996443	57050	75807	9108	15600
CEC3544	C34	Bougnoux et al., 2006	Illumina HiSeq 2000	Stanford University	Belgium	commensal	1	572	1	a/α	2N	12570740	0.909893	72.491	0.998288	5297	86313	1226	15941
CEC3547	C74	Bougnoux et al., 2006	Illumina HiSeq 2000	Stanford University	Belgium	commensal	11	907	11	a/α	2N	13357722	0.890467	75.9357	0.997096	41706	93787	6384	18626
CEC3548	C80	Bougnoux et al., 2006	Illumina HiSeq 2000	Stanford University	Belgium	commensal	3	461	A	a/α	2N	13509318	0.900155	77.0797	0.995271	51979	91951	7876	18587
CEC3549	C82	Bougnoux et al., 2006	Illumina HiSeq 2000	Stanford University	Belgium	commensal	2	999	2	a/α	2N	12825392	0.900158	72.4394	0.994762	55702	75873	9368	14820
CEC3550	X13	Bougnoux et al., 2004	Illumina HiSeq 2000	Stanford University	France	starling	16	942	16	a/α	2N	15285572	0.871482	85.0795	0.997359	67807	88365	9930	18670
CEC3551	EGPURM24	Bougnoux et al., 2008	Illumina HiSeq 2000	Stanford University	France	superficial	4	1004	4	a/α	2N	13587006	0.868239	73.7466	0.996299	53611	82220	8170	17260
CEC3553	C81	Bougnoux et al., 2006	Illumina HiSeq 2000	Stanford University	Belgium	commensal	2	910	2	a/α	2N	10005936	0.83906	49.479	0.996329	53401	78324	8637	16074
CEC3554	BCHUR6	Bougnoux et al., 2008	Illumina HiSeq 2000	Stanford University	France	superficial	1	69	3	a/α	2N	12016922	0.846476	62.172	0.99535	57300	72389	9014	15101
CEC3555	Bougn9	Bougnoux et al., 2002	Illumina HiSeq 2000	Stanford University	France	invasive	4	13	NC	a/α	2N	11511790	0.831442	58.4966	0.996202	51380	82735	7963	17103	chromosome 6, triplication
CEC3556	M45	Sdoudi et al., 2014	Illumina HiSeq 2000	Stanford University	Morocco	commensal	4	124	4	a/α	2N	10471986	0.859086	54.5453	0.995612	55305	76004	8736	16105
CEC3557	C11	Bougnoux et al., 2006	Illumina HiSeq 2000	Stanford University	Belgium	commensal	3	868	3	a/α	2N	12287892	0.8435	64.3466	0.996248	52650	84482	8119	16988
CEC3558	C39	Bougnoux et al., 2006	Illumina HiSeq 2000	Stanford University	Belgium	commensal	2	194	2	a/α	2N	9275804	0.805654	40.8597	0.993141	70118	43084	12047	11728
CEC3559	BCHUR16	Bougnoux et al., 2008	Illumina HiSeq 2000	Stanford University	France	superficial	1	129	4	a/α	2N	11038770	0.818529	54.2261	0.995951	54251	79835	8329	16951
CEC3560	Niger8	Odds et al., 2007	Illumina HiSeq 2000	Stanford University	Niger	superficial	1	24	1	a/α	2N	11355260	0.759298	38.6229	0.9977	7975	79097	1706	15897
CEC3561	C71	Bougnoux et al., 2006	Illumina HiSeq 2000	Stanford University	Belgium	commensal	11	906	11	a/α	2N	12663768	0.866871	68.227	0.997121	41574	93830	6339	18745
CEC3579	G2_X	Schönherr et al., 2017	Illumina HiSeq 2000	Stanford University	France	commensal	3	1769	3	a/α	2N	17369584	0.909436	109.489	0.99491	67176	56625	11554	11535
CEC3596	Bougn7	Bougnoux et al., 2002	Illumina HiSeq 2000	Stanford University	France	invasive	3	33	3	a/α	2N	14186652	0.816323	69.4657	0.996556	49167	89962	7366	18609
CEC3597	Bougn15	Bougnoux et al., 2002	Illumina HiSeq 2000	Stanford University	France	invasive	3	17	3	a/α	2N	15769700	0.824367	82.7265	0.996374	56868	75855	8969	15524	chromosome 2, triploid and segmental amplification on chr1 (pos 401,000 to pos 460,000)
CEC3600	X14	Bougnoux et al., 2004	Illumina HiSeq 2000	Stanford University	France	starling	16	943	16	a/α	2N	16456080	0.843304	87.7333	0.99781	67261	89454	9574	19021
CEC3601	DPC78	Bougnoux et al., 2006	Illumina HiSeq 2000	Stanford University	Belgium	commensal	11	908	11	a/α	2N	11193636	0.881855	60.5902	0.997157	41028	95071	6094	19233	chromosome R, triplication
CEC3602	M52	Sdoudi et al., 2014	Illumina HiSeq 2000	Stanford University	Morocco	commensal	4	504	4	a/α	2N	7339936	0.83731	37.9217	0.996109	51857	83962	7877	17599
CEC3603	M44	Sdoudi et al., 2014	Illumina HiSeq 2000	Stanford University	Morocco	commensal	1	1393	1	a/α	2N	9108728	0.796521	39.2251	0.997495	10663	67530	2539	15128
CEC3605	M42	Sdoudi et al., 2014	Illumina HiSeq 2000	Stanford University	Morocco	commensal	1	1388	1	a/α	2N	8857768	0.74892	38.6101	0.99739	10447	70081	2337	13892
CEC3607	M3	Sdoudi et al., 2014	Illumina HiSeq 2000	Stanford University	Morocco	commensal	4	1405	4	a/α	2N	12349430	0.832805	56.7713	0.996063	58001	70285	9005	18079
CEC3609	M9	Sdoudi et al., 2014	Illumina HiSeq 2000	Stanford University	Morocco	commensal	1	1399	1	a/α	2N	11325260	0.865316	58.4862	0.998339	5700	85397	1365	15779
CEC3610	M36	Sdoudi et al., 2014	Illumina HiSeq 2000	Stanford University	Morocco	commensal	4	1386	4	a/α	2N	14977574	0.870247	79.8981	0.99646	54478	78053	8469	16303
CEC3611	M43	Sdoudi et al., 2014	Illumina HiSeq 2000	Stanford University	Morocco	commensal	4	1389	4	a/α	2N	11753990	0.872414	62.6002	0.996515	51962	84351	7876	17491
CEC3612	M6	Sdoudi et al., 2014	Illumina HiSeq 2000	Stanford University	Morocco	commensal	2	1396	2	a/a/α	2N	11082178	0.793428	53.8754	0.993563	54797	76894	9165	14906	chromosome 5, triplication
CEC3613	M47	Sdoudi et al., 2014	Illumina HiSeq 2000	Stanford University	Morocco	commensal	8	1394	NC	a/α	2N	10900864	0.80494	49.1457	0.997041	46397	94114	6801	20079
CEC3614	M7	Sdoudi et al., 2014	Illumina HiSeq 2000	Stanford University	Morocco	commensal	2	1398	2	a/a/α	2N	12644340	0.838476	64.2489	0.994007	54594	77471	9080	15245	chromosome 5, triplication
CEC3615	M46	Sdoudi et al., 2014	Illumina HiSeq 2000	Stanford University	Morocco	commensal	2	1369	2	a/α	2N	15069864	0.850342	78.8886	0.994815	60276	66743	10161	13474
CEC3616	M15	Sdoudi et al., 2014	Illumina HiSeq 2000	Stanford University	Morocco	commensal	10	1363	10	a/α	2N	14581284	0.858212	77.0969	0.99729	51934	96289	7626	19581
CEC3617	M40	Sdoudi et al., 2014	Illumina HiSeq 2000	Stanford University	Morocco	commensal	1	1040	1	a/α	2N	11593758	0.844755	59.5081	0.997355	18549	58356	3686	10773
CEC3618	C90	Bougnoux et al., 2006	Illumina HiSeq 2000	Stanford University	Belgium	commensal	11	912	11	a/α	2N	10154912	0.798094	48.4023	0.997655	47352	75474	7048	15747
CEC3619	C87	Bougnoux et al., 2006	Illumina HiSeq 2000	Stanford University	Belgium	commensal	NC	911	NC	a/α	2N	9875218	0.898939	55.9382	0.996618	56110	74703	8835	15700
CEC3621	B85	Sdoudi et al., 2014	Illumina HiSeq 2000	Institut Pasteur	Brazil	commensal	1	1400	1	a/α	2N	22816728	0.919847	145.161	0.997591	8652	78527	1960	14528
CEC3622	B15	Sdoudi et al., 2014	Illumina HiSeq 2000	Stanford University	Brazil	commensal	8	602	8	a/α	2N	11541524	0.776631	57.4572	0.996481	48095	85265	7424	17728
CEC3623	M17	Sdoudi et al., 2014	Illumina HiSeq 2000	Institut Pasteur	Morocco	commensal	1	1364	1	a/α	2N	18340436	0.882939	111.667	0.997936	8783	78892	2089	14398
CEC3626	DPC46	Bougnoux et al., 2006	Illumina HiSeq 2000	Stanford University	Belgium	commensal	3	865	3	a/α	2N	9640776	0.777288	44.5741	0.996588	52213	81981	7941	16725
CEC3627	B116	Sdoudi et al., 2014	Illumina HiSeq 2000	Stanford University	Brazil	commensal	1	435	1	a/α	2N	7878488	0.843617	39.2078	0.998441	7926	81279	1534	16075
CEC3634	B54	Sdoudi et al., 2014	Illumina HiSeq 2000	Stanford University	Brazil	commensal	8	1360	8	a/α	2N	10262584	0.82222	51.9444	0.996628	47588	85590	7347	18125
CEC3636	M57	Sdoudi et al., 2014	Illumina HiSeq 2000	Institut Pasteur	Morocco	commensal	1	1047	1	a/α	2N	20872778	0.900376	129.587	0.997166	17330	65503	3473	12029
CEC3637	Niger14	Odds et al., 2007	Illumina HiSeq 2000	Stanford University	Niger	superficial	5	950	3	a/α	2N	19316586	0.83179	93.014	0.995178	57694	72545	9161	15350
CEC3638	C91	Bougnoux et al., 2006	Illumina HiSeq 2000	Stanford University	Belgium	commensal	3	1000	3	a/α	2N	50804312	0.776828	204.432	0.998222	54939	74629	8052	16616
CEC3658	ABCCURRC3	Bougnoux et al., 2008	Illumina HiSeq 2000	Stanford University	France	superficial	10	988	1	a/α	4N	9043512	0.815185	45.4616	0.996534	15250	62886	3146	11804
CEC3659	ABCURRM1	Bougnoux et al., 2008	Illumina HiSeq 2000	Stanford University	France	superficial	4	914	4	a/α	2N	9497424	0.82703	48.1719	0.996293	51285	84718	7754	18029
CEC3660	ABCURRM3	Bougnoux et al., 2008	Illumina HiSeq 2000	Stanford University	France	superficial	1	913	1	a/α	2N	8184444	0.801405	40.8403	0.996601	17570	60427	3283	11306
CEC3661	ABCURRM4	Bougnoux et al., 2008	Illumina HiSeq 2000	Stanford University	France	superficial	NC	2230	C	a/α	2N	10619722	0.824298	55.3758	0.996983	53898	79704	8407	16120
CEC3662	LRBHCRC1	Bougnoux et al., 2008	Illumina HiSeq 2000	Stanford University	France	invasive	1	2231	1	a/α	2N	16732096	0.892488	93.8666	0.998185	8551	71972	2051	13129
CEC3663	LRBHCRM2	Bougnoux et al., 2008	Illumina HiSeq 2000	Institut Pasteur	France	invasive	NC	2281	NC	a/α	2N	17908450	0.796315	98.3317	0.996328	50841	80989	8575	16429
CEC3664	LRBURRM1	Bougnoux et al., 2008	Illumina HiSeq 2000	Stanford University	France	superficial	NC	2232	16	a/α	2N	10252020	0.761713	48.7965	0.997146	65256	92144	9346	18887
CEC3665	LRBURRM2	Bougnoux et al., 2008	Illumina HiSeq 2000	Stanford University	France	superficial	NC	2229	NC	a/α	2N	12043906	0.821536	62.8486	0.995473	57050	74276	8966	15328
CEC3668	TNMURR20	Bougnoux et al., 2008	Illumina HiSeq 2000	Stanford University	France	superficial	9	2234	9	a/α	2N	12843732	0.884522	69.5421	0.99804	55519	82043	8908	16170
CEC3669	TNMURR22	Bougnoux et al., 2008	Illumina HiSeq 2000	Stanford University	France	superficial	2	2235	2	a/α	2N	13646440	0.836658	70.8078	0.99418	53291	79678	8627	15667
CEC3671	TNMHCRC3	Bougnoux et al., 2008	Illumina HiSeq 2000	Stanford University	France	invasive	7	840	NC	a/α	2N	9843358	0.807818	46.7435	0.997192	44818	83282	7113	16969
CEC3672	TNMHCRC4	Bougnoux et al., 2008	Illumina HiSeq 2000	Stanford University	France	invasive	1	69	1	a/α	2N	8476442	0.803574	40.0035	0.997657	5041	85916	1179	15525
CEC3673	SLSHCRM2	Bougnoux et al., 2008	Illumina HiSeq 2000	Stanford University	France	invasive	1	69	1	a/α	2N	10635798	0.759862	48.8055	0.997395	7743	77877	1838	13942
CEC3674	SLSURRM15	Bougnoux et al., 2008	Illumina HiSeq 2000	Stanford University	France	superficial	4	2274	4	a/α	2N	14816586	0.842728	77.9117	0.996582	57997	71545	9211	14847
CEC3675	SLSHCRC2	Bougnoux et al., 2008	Illumina HiSeq 2000	Stanford University	France	invasive	4	423	4	a/α	2N	11903888	0.814823	60.7108	0.996814	50986	86374	7762	17828
CEC3676	SLSURRC1	Bougnoux et al., 2008	Illumina HiSeq 2000	Stanford University	France	superficial	4	95	4	a/α	2N	14226274	0.812576	71.9406	0.996078	54968	80061	8548	16471
CEC3678	SLSURRC14	Bougnoux et al., 2008	Illumina HiSeq 2000	Stanford University	France	superficial	1	2273	1	a/α	2N	8429488	0.790593	39.6538	0.998128	7138	77321	1572	13830
CEC3679	SLSURRC15	Bougnoux et al., 2008	Illumina HiSeq 2000	Stanford University	France	superficial	1	2196	1	a/α	2N	11594280	0.839355	61.1797	0.996475	18491	62696	3336	11726
CEC3680	EGPHCRC3	Bougnoux et al., 2008	Illumina HiSeq 2000	Stanford University	France	invasive	12	299	12	a/α	2N	14559752	0.850261	78.2429	0.996537	52257	84985	8077	17347
CEC3681	EGPHCRC4	Bougnoux et al., 2008	Illumina HiSeq 2000	Stanford University	France	invasive	3	2198	3	a/α	2N	12106354	0.881744	67.2918	0.996806	50883	86461	7695	17625
CEC3682	EGPHCRM2	Bougnoux et al., 2008	Illumina HiSeq 2000	Stanford University	France	invasive	1	408	1	a/α	2N	10612178	0.856985	57.8178	0.997811	9320	78753	1852	14479
CEC3683	EGPHCRM4	Bougnoux et al., 2008	Illumina HiSeq 2000	Stanford University	France	invasive	4	423	4	a/α	2N	10931784	0.812406	56.3364	0.9963	61192	68138	9879	14003	segmental amplification on chrR (pos 1,154,000 to right end)
CEC3685	EGPHCRS1	Bougnoux et al., 2008	Illumina HiSeq 2000	Stanford University	France	invasive	12	947	12	a/α	2N	11705386	0.791748	59.1329	0.996347	48560	91746	7450	18238
CEC3686	EGPHCRS2	Bougnoux et al., 2008	Illumina HiSeq 2000	Stanford University	France	invasive	12	2193	12	a/α	2N	12303088	0.839624	64.8481	0.996487	49333	89877	7614	18003
CEC3704	EGPURRM9	Bougnoux et al., 2008	Illumina HiSeq 2000	Stanford University	France	superficial	11	912	11	a/α	2N	12882944	0.875602	69.716	0.997201	47585	85071	7364	17230
CEC3706	EGPURRM13	Bougnoux et al., 2008	Illumina HiSeq 2000	Stanford University	France	superficial	10	2227	10	a/α	2N	11758920	0.844544	62.0975	0.997183	47991	102606	7098	20345
CEC3707	EGPURRM15	Bougnoux et al., 2008	Illumina HiSeq 2000	Stanford University	France	superficial	NC	2226	D	a/α	2N	10570330	0.880738	56.5844	0.996856	59274	92727	8569	18906
CEC3708	EGPURRM17	Bougnoux et al., 2008	Illumina HiSeq 2000	Stanford University	France	superficial	NC	2228	B	a/α	2N	18933138	0.890067	103.513	0.995745	59031	71011	9633	14125
CEC3711	EGPURRM25	Bougnoux et al., 2008	Illumina HiSeq 2000	Stanford University	France	superficial	10	2195	10	a/α	2N	11413060	0.838826	59.511	0.99646	58004	80025	9384	15814
CEC3712	SATURRM2	Bougnoux et al., 2008	Illumina HiSeq 2000	Stanford University	France	superficial	NC	367	E	a/α	2N	10379856	0.819169	52.1003	0.997372	40399	88731	6345	17688
CEC3715	SATURRM6	Bougnoux et al., 2008	Illumina HiSeq 2000	Stanford University	France	superficial	3	2279	A	a/α	2N	15492800	0.806323	73.4802	0.995855	49687	99412	7156	20021
CEC3716	BCHURRS3	Bougnoux et al., 2008	Illumina HiSeq 2000	Stanford University	France	superficial	4	924	4	a/α	2N	9476334	0.795252	46.0349	0.996643	51757	84826	7831	17241
CEC3786	E9	Shin et al., 2011	Illumina HiSeq 2000	Institut Pasteur	S. Korea	invasive	18	1598	18	a/α	2N	12273926	0.907371	77.1585	0.99676	55146	79621	8732	15944
CEC4032	313	This study	Illumina HiSeq 2000	Exeter University	UK	superficial	1	2325	1	a/α	2N	9272780	0.915734	59.0334	0.998081	18442	64246	3512	12089
CEC4035	316	This study	Illumina HiSeq 2000	Exeter University	UK	superficial	1	2326	1	a/α	2N	21882838	0.932199	141.836	0.997461	13396	64767	2920	12556
CEC4038	321	This study	Illumina HiSeq 2000	Exeter University	UK	superficial	3	2276	A	a/α	2N	8415150	0.923254	53.8507	0.995903	53499	91717	7902	18796
CEC4039	322	This study	Illumina HiSeq 2000	Institut Pasteur	UK	superficial	NC	2327	C	a/α	2N	12208094	0.91877	77.666	0.996067	64455	57771	10643	12330
CEC4103	CAAF1	Dieng et al., 2012	Illumina HiSeq 2000	Institut Pasteur	Senegal	superficial	13	182	13	a/α	2N	6978840	0.922547	44.5877	0.990425	98507	33403	16742	7237
CEC4104	CAAF2	Dieng et al., 2012	Illumina HiSeq 2000	Institut Pasteur	Senegal	superficial	13	182	13	a/α	2N	7659744	0.914106	48.4598	0.990569	98595	33546	16778	7332
CEC4106	CAAL134	Dieng et al., 2012	Illumina HiSeq 2000	Institut Pasteur	Senegal	superficial	1	2603	1	a/α	2N	13161440	0.92657	84.4399	0.996756	9630	75441	2227	13794
CEC4107	CAAL135	Dieng et al., 2012	Illumina HiSeq 2000	Institut Pasteur	Senegal	superficial	1	431	1	a/α	2N	7471464	0.89285	46.3214	0.997567	14778	68092	3125	11950
CEC4108	CAAL136	Dieng et al., 2012	Illumina HiSeq 2000	Institut Pasteur	Senegal	superficial	1	3044	1	a/α	2N	7175266	0.89741	44.7354	0.998281	7333	84244	1516	15345
CEC4254	CHV1	Garnaud et al., 2015	Illumina HiSeq 2000	Institut Pasteur	France	invasive	NC	2425	B	a/α	2N	11220854	0.895041	69.5405	0.995814	59508	72097	9874	14579
CEC4256	FON1	Garnaud et al., 2015	Illumina HiSeq 2000	Institut Pasteur	France	superficial	1	803	1	a/α	2N	15193000	0.907878	95.8711	0.996995	25077	47893	4944	8783
CEC4259	MAC1	Garnaud et al., 2015	Illumina HiSeq 2000	Institut Pasteur	France	invasive	1	2426	1	a/α	2N	6147608	0.919544	39.3687	0.997156	14322	68932	2897	12640
CEC4261	SOU2	Garnaud et al., 2015	Illumina HiSeq 2000	Institut Pasteur	France	superficial	9	1717	NC	a/α	2N	11420724	0.896669	70.6462	0.99728	47391	100815	6790	20290
CEC4479		This study	Illumina HiSeq 2000	Institut Pasteur	unknown	food spoilage	1	408	1	a/α	2N	15459346	0.909325	99.9511	0.998024	9080	76474	2000	14379
CEC4480		This study	Illumina HiSeq 2000	Institut Pasteur	unknown	food spoilage	1	364	1	α/α	2N	27070950	0.933238	180.155	0.997132	11368	74536	2414	13904
CEC4481		This study	Illumina HiSeq 2000	Institut Pasteur	unknown	food spoilage	NC	3101	NC	a/α	2N	18973178	0.931997	124.576	0.996247	58696	68508	9746	14237
CEC4482		This study	Illumina HiSeq 2000	Institut Pasteur	unknown	food spoilage	2	3102	2	a/α	2N	26307694	0.912714	169.764	0.994596	64621	60568	11066	12328
CEC4484		This study	Illumina HiSeq 2000	Institut Pasteur	unknown	food spoilage	1	3103	1	a/a/α	2N	16908734	0.916544	109.665	0.997054	13274	68392	2801	12651	chromosome 7, triplication
CEC4485		This study	Illumina HiSeq 2000	Institut Pasteur	unknown	food spoilage	NC	3104	NC	a/α	2N	18090552	0.89159	114.084	0.997078	53560	90148	8211	18326
CEC4486		This study	Illumina HiSeq 2000	Institut Pasteur	unknown	food spoilage	NC	3097	E	a/α	2N	23508316	0.917745	151.642	0.99741	50464	71490	8798	14277
CEC4487		This study	Illumina HiSeq 2000	Institut Pasteur	unknown	food spoilage	2	3105	2	a/α	2N	25064736	0.937501	166.146	0.994472	60164	68346	10424	13499
CEC4488		This study	Illumina HiSeq 2000	Institut Pasteur	unknown	food spoilage	1	3098	1	a/α	2N	20879102	0.927101	138.613	0.998657	14128	68317	2819	12935
CEC4489		This study	Illumina HiSeq 2000	Institut Pasteur	unknown	food spoilage	1	237	1	a/α	2N	11618256	0.909186	74.8376	0.997683	14927	63658	3178	11832
CEC4492		This study	Illumina HiSeq 2000	Institut Pasteur	unknown	food spoilage	11	3099	11	a/α	2N	18994188	0.928345	125.065	0.997328	39457	98725	5827	20074
CEC4493		This study	Illumina HiSeq 2000	Institut Pasteur	unknown	food spoilage	2	3100	2	a/α	2N	26221766	0.854295	158.512	0.995122	62769	60514	11142	12357
CEC4494		This study	Illumina HiSeq 2000	Institut Pasteur	unknown	food spoilage	2	3106	2	a/α	2N	31954304	0.889176	200.799	0.994631	58856	71420	10229	14121
CEC4495		This study	Illumina HiSeq 2000	Institut Pasteur	unknown	food spoilage	11	3107	11	a/α/α	2N	24436006	0.902045	155.716	0.996913	52764	72829	8933	15055	chromosomes 5 and R, triplication
CEC4496		This study	Illumina HiSeq 2000	Institut Pasteur	unknown	food spoilage	1	3108	1	a/α	2N	27392050	0.904421	176.05	0.998492	12037	66241	2923	12137
CEC4497		This study	Illumina HiSeq 2000	Institut Pasteur	unknown	food spoilage	4	924	4	a/α	2N	25092656	0.888796	157.542	0.996696	52523	83024	8303	17555
CEC4498		This study	Illumina HiSeq 2000	Institut Pasteur	unknown	food spoilage	NC	3109	D	a/α	2N	23220228	0.895774	147.035	0.995906	62102	88462	9367	18711
CEC4499		This study	Illumina HiSeq 2000	Institut Pasteur	unknown	food spoilage	1	3110	1	a/α	2N	24042496	0.884104	149.937	0.998043	14018	68910	3074	12593
CEC4500		This study	Illumina HiSeq 2000	Institut Pasteur	unknown	food spoilage	1	3111	1	α/α	2N	32527346	0.880942	202.658	0.997111	16556	62911	3529	11652
CEC4525	FLON07	This study	Illumina HiSeq 2000	Institut Pasteur	France	superficial	11	1327	11	a/a	2N	17194584	0.911299	108.274	0.99697	51297	74329	8537	15083
CEC4854	CBS11016	Romeo and Criseo, 2009	Illumina HiSeq 2500	Institut Pasteur	Italy	superficial	13	182	13	a/α	2N	19504558	0.947829	155.218	0.990983	98752	33885	16767	7735	segmental deletion on chrR (left end to pos 248,000)
CEC4855	DELF29	Romeo and Criseo, 2009	Illumina HiSeq 2500	Institut Pasteur	Italy	superficial	13	182	13	a/α	2N	20835488	0.944304	165.59	0.990805	98764	33651	16738	7735
CEC4856	A1622/1993	Tietz et al., 1995	Illumina HiSeq 2500	Institut Pasteur	Angola	superficial	13	182	13	a/α	2N	27352910	0.927323	212.935	0.9903	98437	33787	16724	7718	segmental amplification on chr3 (pos 1,,052,000 to pos 1,150,000)
CEC4857	A1605/1993	Tietz et al., 1995	Illumina HiSeq 2500	Institut Pasteur	Angola	superficial	13	182	13	a/α/α/α	3N	18581842	0.930274	145.195	0.990172	98516	34003	16747	7697	segmental amplifications on chr1 (left end to pos 1,695,000, chr4 (pos 1,195,000 to right end), chr5 (left end to pos 472,000), chr6 (left end to pos 860,000), chr7 (pos 243,000 to right end), and chrR (pos 70,000 to pos 1,768,000) )
CEC4858	M1653/93	Tietz et al., 1995	Illumina HiSeq 2500	Institut Pasteur	Madagascar	superficial	13	182	13	a/α/α	3N	17441126	0.900783	132.04	0.989734	98903	33525	16843	7527	triplication of chromosome 5, segmental amplifications on chr1 (pos 475,000 to pos 3,025,000), chr2 (left end to pos 2,155,000), chr4 (pos 406,000 to pos 841,000 and pos 841,000 to pos 132,9000), chr6 (pos 326,000 to pos 874,000), chr7 (pos 243,000 to right end), and chrR (pos 230,000 to right end with segmental deletion from pos 478,000 to pos 535,000)
CEC4859	M8684/93	Tietz et al., 1995	Illumina HiSeq 2500	Institut Pasteur	Madagascar	superficial	13	182	13	a/α	2N	24182410	0.92831	188.628	0.99023	98623	33657	16733	7712	segmental deletion on chrR (left end to pos 198,000)
CEC4860	2264	Shan et al., 2014	Illumina HiSeq 2500	Institut Pasteur	China	superficial	13	782	13	a/α	2N	23979880	0.935882	188.003	0.990824	98479	33919	16694	7820
CEC4861	E373	Shan et al., 2014	Illumina HiSeq 2500	Institut Pasteur	China	superficial	13	182	13	a/α	2N	19021630	0.947568	151.605	0.990761	98571	33848	16685	7740
CEC4864	XH455	Shan et al., 2014	Illumina HiSeq 2500	Institut Pasteur	China	superficial	C. africana	unknown	13	a/α	2N	21875946	0.943309	173.539	0.990782	98544	33741	16761	7748
CEC4865	XH644	Shan et al., 2014	Illumina HiSeq 2500	Institut Pasteur	China	superficial	C. africana	unknown	13	a/α	2N	23012726	0.941612	182.019	0.991872	98394	34087	16632	7842
CEC4877	5344	Shan et al., 2014	Illumina HiSeq 2500	Institut Pasteur	China	superficial	13	182	13	a/α	2N	20997364	0.933588	164.69	0.991224	98742	33848	16676	7758
CEC4878	8866	Shan et al., 2014	Illumina HiSeq 2500	Institut Pasteur	China	superficial	13	3142	13	a/α	2N	21732884	0.951174	173.827	0.990793	98435	34079	16656	7821
CEC4879	8350	Shan et al., 2014	Illumina HiSeq 2500	Institut Pasteur	China	superficial	13	182	13	a/α	2N	19678682	0.946136	155.519	0.991053	98711	34038	16711	7729
CEC4881	2313	Shan et al., 2014	Illumina HiSeq 2500	Institut Pasteur	China	superficial	13	782	13	a/α	2N	22509692	0.94661	179.094	0.990799	98622	33559	16765	7738
CEC4882	8513	Shan et al., 2014	Illumina HiSeq 2500	Institut Pasteur	China	superficial	13	782	13	a/α	2N	27608326	0.947531	218.138	0.99107	98652	33606	16678	7785
CEC4883	9518	Shan et al., 2014	Illumina HiSeq 2500	Institut Pasteur	China	superficial	C. africana	unknown	1	a/α	2N	26666966	0.938337	210.295	0.998305	10023	76024	2220	14089
CEC4884	5006	Shan et al., 2014	Illumina HiSeq 2500	Institut Pasteur	China	superficial	13	182	13	a/α	2N	32307332	0.937106	251.651	0.994083	98381	34007	16517	8004
CEC4886	E025	Shan et al., 2014	Illumina HiSeq 2500	Institut Pasteur	China	superficial	13	782	13	a/α	2N	23390202	0.924799	180.525	0.991107	98990	33008	16911	7525
CEC4887	8367	Shan et al., 2014	Illumina HiSeq 2500	Institut Pasteur	China	superficial	13	782	13	a/α	2N	27777458	0.940452	217.985	0.991302	98426	34034	16616	7939
CEC4888	2286	Shan et al., 2014	Illumina HiSeq 2500	Institut Pasteur	China	superficial	13	782	13	a/α	2N	25566940	0.948256	202.135	0.991379	98499	33847	16728	7769
CEC4889	8840	Shan et al., 2014	Illumina HiSeq 2500	Institut Pasteur	China	superficial	C. africana	unknown	13	a/α	2N	17589874	0.931055	136.949	0.990915	98618	34438	16670	7803	chromosome 1, triplication
CEC4943	VPCI 891/P/12	Sharma et al., 2014	Illumina HiSeq 2500	Institut Pasteur	India	superficial	13	3057	13	a/α	2N	22861056	0.952363	181.93	0.991469	98450	33993	16698	7846
CEC4944	VPCI 896/P/12	Sharma et al., 2014	Illumina HiSeq 2500	Institut Pasteur	India	superficial	13	3058	13	a/α	2N	15956294	0.925815	123.386	0.990788	98722	34185	16788	7667
CEC4945	VPCI 84/P/13	Sharma et al., 2014	Illumina HiSeq 2500	Institut Pasteur	India	superficial	13	2191	2	a/α	2N	20376642	0.921616	156.79	0.995384	57843	74303	9774	14644
CEC4946	VPCI 301/P/13	Sharma et al., 2014	Illumina HiSeq 2500	Institut Pasteur	India	superficial	13	2191	2	a/α	2N	25342352	0.912175	192.803	0.9957	57456	74544	9637	14802
CEC5019	NCPF8945	Borman et al., 2013	Illumina HiSeq 2500	Institut Pasteur	UK	superficial	C. africana	unknown	13	a/α	2N	15437568	0.955604	123.458	0.990627	98754	33982	16801	7643
CEC5020	NCPF8946	Borman et al., 2013	Illumina HiSeq 2500	Institut Pasteur	UK	superficial	C. africana	unknown	13	a/α	2N	28299262	0.951907	198.456	0.991074	98445	32960	16747	7568
CEC5021	NCPF8947	Borman et al., 2013	Illumina HiSeq 2500	Institut Pasteur	UK	superficial	C. africana	unknown	13	a/α	2N	24893350	0.962835	176.961	0.990907	98686	32528	16747	7505
CEC5022	NCPF8948	Borman et al., 2013	Illumina HiSeq 2500	Institut Pasteur	UK	superficial	C. africana	unknown	13	a/α	2N	19583348	0.954894	137.789	0.990804	98334	33521	16710	7566
CEC5023	NCPF8949	Borman et al., 2013	Illumina HiSeq 2500	Institut Pasteur	UK	superficial	C. africana	unknown	13	a/α	2N	23239572	0.947538	162.164	0.990931	98309	33444	16672	7609
CEC5024	NCPF8950	Borman et al., 2013	Illumina HiSeq 2500	Institut Pasteur	UK	superficial	C. africana	unknown	13	a/α	2N	17686926	0.956374	124.616	0.991085	98357	33585	16781	7569
CEC5025	NCPF8951	Borman et al., 2013	Illumina HiSeq 2500	Institut Pasteur	UK	superficial	C. africana	unknown	13	a/α	2N	17893194	0.95985	126.694	0.990795	98469	33364	16735	7574
CEC5026	NCPF8952	Borman et al., 2013	Illumina HiSeq 2500	Institut Pasteur	UK	superficial	C. africana	unknown	9	a/α	2N	21573696	0.929054	148.043	0.997571	47913	100015	7324	20042
CEC5027	NCPF8953	Borman et al., 2013	Illumina HiSeq 2500	Institut Pasteur	UK	superficial	C. africana	unknown	13	a/α	2N	14977418	0.96586	121.698	0.990587	98760	34298	16739	7802
CEC5028	NCPF8954	Borman et al., 2013	Illumina HiSeq 2500	Institut Pasteur	UK	superficial	C. africana	unknown	13	a/α	2N	28684232	0.954467	201.642	0.990784	98343	33079	16692	7581
CEC5029	NCPF8955	Borman et al., 2013	Illumina HiSeq 2500	Institut Pasteur	UK	superficial	C. africana	unknown	13	a/α	2N	28743104	0.950397	201.279	0.990987	98452	32916	16782	7485
CEC5030	NCPF8957	Borman et al., 2013	Illumina HiSeq 2500	Institut Pasteur	UK	superficial	C. africana	unknown	13	a/α	2N	27485414	0.953913	193.396	0.990925	98295	33266	16749	7576
CEC704	POU	This study	Illumina HiSeq 2000	Stanford University	France	superficial	4	504	4	a/α	2N	14784926	0.573202	53.6967	0.995741	56109	78050	8846	16093
CEC708	GOL	This study	Illumina HiSeq 2000	Stanford University	France	superficial	4	1642	4	a/α	2N	11033508	0.835245	58.2343	0.996079	55278	76546	8530	15732
CEC709	BOU	This study	Illumina HiSeq 2000	Stanford University	France	superficial	3	1643	3	a/α	2N	12602384	0.878045	70.1022	0.995062	52370	83007	8086	16532
CEC711	TAH	This study	Illumina HiSeq 2000	Stanford University	France	superficial	4	1644	4	a/α	2N	7673290	0.817189	37.7248	0.995943	55889	74735	8806	16176
CEC712	ARS	This study	Illumina HiSeq 2000	Stanford University	France	superficial	4	1645	4	a/α	2N	10701480	0.822581	55.2504	0.995429	61527	64324	10135	13173
CEC716	BON	This study	Illumina HiSeq 2000	Stanford University	France	superficial	12	1646	12	a/α	2N	11211984	0.85225	60.8426	0.996477	50539	87076	7930	16946
CEC718	MAN	This study	Illumina HiSeq 2000	Stanford University	France	superficial	1	69	1	α/α	2N	9270494	0.879743	49.4707	0.99687	13051	69575	2270	14570	chromosome 7, triplication
CEC723	HAM	This study	Illumina HiSeq 2000	Stanford University	France	superficial	NC	2277	NC	a/α	2N	11650356	0.870442	63.0104	0.994354	56641	68148	9353	13703
Angebault, C. et al. Candida albicans is not always the preferential yeast colonizing humans: a study in Wayampi Amerindians. J Infect Dis 208, 1705-16 (2013).
Borman, A. M. et al. Epidemiology, Antifungal Susceptibility, and Pathogenicity of Candida africana Isolates from the United Kingdom. J. Clin. Microbiol. 51, 967–972 (2013).
Bougnoux, M.E., Morand, S. & d'Enfert, C. Usefulness of multilocus sequence typing for characterization of clinical isolates of Candida albicans. J. Clin. Microbiol. 40, 1290-7 (2002).
Bougnoux, M.E. et al. Multilocus sequence typing of Candida albicans: strategies, data exchange and applications. Infect. Genet. Evol. 4, 243-52 (2004).
Bougnoux, M.-E. et al. Multilocus sequence typing reveals intrafamilial transmission and microevolutions of Candida albicans isolates from the human digestive tract. J. Clin. Microbiol. 44, 1810–1820 (2006).
Bougnoux, M.-E. et al. Candidemia and candiduria in critically ill patients admitted to intensive care units in France: incidence, molecular diversity, management and outcome. Intensive Care Med. 34, 292–299 (2008).
Dieng, Y. et al. [Identification of three Candida africana strains in Senegal]. J Mycol Med 22, 335-40 (2012).
Garnaud, C. et al. Next-generation sequencing offers new insights into the resistance of Candida spp. to echinocandins and azoles. J Antimicrob Chemother 70, 2556-65 (2015).
Gillum, A. M., Tsay, E. Y. & Kirsch, D. R. Isolation of the Candida albicans gene for orotidine-5’-phosphate decarboxylase by complementation of S. cerevisiae ura3 and E. coli pyrF mutations. Mol. Gen. Genet. MGG 198, 179–182 (1984).
Odds, F.C. et al. Molecular phylogenetics of Candida albicans. Eukaryot Cell 6, 1041-52 (2007).
Romeo, O. & Criseo, G. Molecular epidemiology of Candida albicans and its closely related yeasts Candida dubliniensis and Candida africana. J Clin Microbiol 47, 212-4 (2009).
Sdoudi, K. et al. Phylogeny and diversity of Candida albicans vaginal isolates from three continents. Int. J. Curr. Microbiol. Apllied Sci. 3, 471–480 (2014).
Shan, Y., Fan, S., Liu, X. & Li, J. Prevalence of Candida albicans-closely related yeasts, Candida africana and Candida dubliniensis, in vulvovaginal candidiasis. Med. Mycol. 52, 636–640 (2014).
Sharma, C., Muralidhar, S., Xu, J., Meis, J.F. & Chowdhary, A. Multilocus sequence typing of Candida africana from patients with vulvovaginal candidiasis in New Delhi, India. Mycoses 57, 544-52 (2014).
Shin, J.H. et al. Genetic diversity among Korean Candida albicans bloodstream isolates: assessment by multilocus sequence typing and restriction endonuclease analysis of genomic DNA by use of BssHII. J Clin Microbiol 49, 2572-7 (2011).
Schonherr, F.A. et al. The intraspecies diversity of C. albicans triggers qualitatively and temporally distinct host responses that determine the balance between commensalism and pathogenicity. Mucosal Immunol 10,1335-50 (2017).
Tietz, H.J. et al. Phenotypic and genotypic characterization of unusual vaginal isolates of Candida albicans from Africa. J Clin Microbiol 33, 2462-5 (1995).
Supplementary Data 1 (related to Fig. 1, 2 and 3): Candida albicans genome sequencing summary: information of strain origin, sequencing technology, cluster assignation based on MLST data and sequencing data, MTLa/alpha genotypes, ploidy inferred from DNA content analysis, mean coverage, number of mapped reads, number of heterozygous and homozygous SNPs and indels, segmental chromosomal deletions …

## Sheet: Feuil2
	Mean	Mean clade 1	Mean clade others	Mean clade 13	Max	Min	Max clade 1	Min clade 1	Max other clades	Min other clades	Max clade 13	Min other clades
seq_depth	96.3188	65.4565	88.4112	148.857	251.651	30.117	136.755	30.117	212.935	37.9217	251.651	37.7248
gen_cov	0.995524	0.996387	0.996283	0.992632	0.999378	0.989734	0.999378	0.993141	0.998657	0.989734	0.998305	0.990587
SNP_hom	53239.4	47035.2	44398.9	82950.7	98990	699	70118	5041	98903	5041	98990	10023
SNP_het	69740.2	80305	74223.1	47064.8	102606	32528	94920	43084	102606	33403	100015	32528
indels_hom	8763.52	7505.3	7286.38	13955.2	16911	443	12047	1179	16843	1179	16911	2220
indels_het	14189.4	16386.9	14878.5	10115.7	20836	7237	20836	11728	20345	7237	20042	7485
