# Supplementary material for: Gene flow contributes to diversification of the major fungal pathogen Candida albicans
Source: Nat Commun. 2018 Jun 8;9:2253. doi: 10.1038/s41467-018-04787-4 (PMC5993739; doi:10.1038/s41467-018-04787-4)
Supplement: Supplementary file 7 — Supplementary Data 4 [file 41467_2018_4787_MOESM7_ESM.xlsx]

## Sheet: Results_phitest_significant_com
ORF name	phiTest (1000permutations)			Features	Chromosome	Begin	End	Crick - Watson	Description	Ortholog in S. cerevisiae
C2_08410C_A	0.00e+00		orf19.1433.2|C2_08410C_B|C2_08410C	blocked_reading_frame	Ca22chr2A_C_albicans_SC5314	1697111	1696572	C	Region annotated in Assembly 21 as a blocked reading frame, based on comparative genome analysis; overlaps orf19.1433.1, which is an open reading frame
C1_07300W_A	0.00e+00		CEN1|C1_07300W_B|C1_07300W	centromere	Ca22chr1A_C_albicans_SC5314	1562957	1565886	W	Centromere region of Chromosome 1; each centromere mediates a single kinetochore attachment although it binds multiple (four) Cse4p-containing nucleosomes
C2_09440W_A	0.00e+00		CEN2|C2_09440W_B|C2_09440W	centromere	Ca22chr2A_C_albicans_SC5314	1927153	1930112	W	Centromere region of Chromosome 2; each centromere mediates a single kinetochore attachment although it binds multiple (four) Cse4p-containing nucleosomes
C3_03960W_A	0.00e+00		CEN3|C3_03960W_B|C3_03960W	centromere	Ca22chr3A_C_albicans_SC5314	823224	826368	W	Centromere region of Chromosome 3; each centromere mediates a single kinetochore attachment although it binds multiple (four) Cse4p-containing nucleosomes
C4_04610W_A	0.00e+00		CEN4|C4_04610W_B|C4_04610W	centromere	Ca22chr4A_C_albicans_SC5314	992473	996110	W	Centromere region of Chromosome 4; each centromere mediates a single kinetochore attachment although it binds multiple (four) Cse4p-containing nucleosomes
C5_02100W_A	0.00e+00		CEN5|C5_02100W_B|C5_02100W	centromere	Ca22chr5A_C_albicans_SC5314	468680	471709	W	Centromere region of Chromosome 5; each centromere mediates a single kinetochore attachment although it binds multiple (four) Cse4p-containing nucleosomes
C6_04390W_A	0.00e+00		CEN6|C6_04390W_B|C6_04390W	centromere	Ca22chr6A_C_albicans_SC5314	979801	983554	W	Centromere region of Chromosome 6; each centromere mediates a single kinetochore attachment although it binds multiple (four) Cse4p-containing nucleosomes
CR_07980W_A	0.00e+00		CENR|CR_07980W_B|CR_07980W	centromere	Ca22chrRA_C_albicans_SC5314	1743087	1747506	W	Centromere region of Chromosome R; each centromere mediates a single kinetochore attachment although it binds multiple (four) Cse4p-containing nucleosomes
C2_10510W_A	0.00e+00		zeta-2a|C2_10510W_B|C2_10510W	long_terminal_repeat	Ca22chr2A_C_albicans_SC5314	2168467	2168889	W	Long terminal repeat (LTR) associated with the transposon Tca7; degenerated copy on Chromosome 2
C1_00970W_A	0.00e+00		orf19.6008.3|C1_00970W_B|C1_00970W|IPF21109.1|IPF5107.1|Contig4-2910_0004|CA6228|IPF5107|CAWG_01277	ORF|Alternatively spliced|Uncharacterized	Ca22chr1A_C_albicans_SC5314	198221	198746	W	Ortholog of C. dubliniensis CD36 : Cd36_00920, Debaryomyces hansenii CBS767 : DEHA2F20724g, Pichia stipitis Pignal : PICST_32745 and Candida albicans WO-1 : CAWG_01277
C6_02930W_A	0.00e+00		orf19.5569|C6_02930W_B|C6_02930W|orf19.13015|orf19.13017|IPF12473|IPF12478.1|IPF16667.3|Contig4-2518_0001|Contig4-2518_0002|orf6.1358|orf6.1360|orf6.3242|CA0439|orf19.5571|SCRC1|CA0440|IPF12473.2|IPF12478|CAWG_05088	ORF|Alternatively spliced|Uncharacterized	Ca22chr6A_C_albicans_SC5314	603414	606363	W	Ortholog(s) have role in maintenance of rDNA, mitotic sister chromatid segregation and nuclear envelope localization	SRC1
C6_02070C_A	0.00e+00	RPL23A	orf19.3504|C6_02070C_B|C6_02070C|orf19.10998|IPF23772.1|IPF9946.1|RPL23B|Contig4-2880_0015|orf6.4364|CA2454|RPL23B.3|CAWG_05159	ORF|Alternatively spliced|Verified	Ca22chr6A_C_albicans_SC5314	425898	424970	C	Ribosomal protein; downregulated upon phagocytosis by murine macrophage; Hap43-induced; sumoylation target; Spider biofilm repressed	RPL23B
C1_00050C_A	0.00e+00		orf19.6110|C1_00050C_B|C1_00050C|orf19.13529|IPF21110.1|IPF10780.2|Contig4-1846_0001|orf6.6231|CaO19.13529|CaO19.6110|CAWG_01361	ORF|Dubious	Ca22chr1A_C_albicans_SC5314	11995	11648	C	Ortholog of Candida albicans WO-1 : CAWG_01361
C1_01500W_A	0.00e+00		orf19.3336|C1_01500W_B|C1_01500W|IPF23980.1|IPF19377.1|orf6.239|CA0036|CaO19.3336|IPF19377|CAWG_01228	ORF|Dubious	Ca22chr1A_C_albicans_SC5314	296046	296504	W	Ortholog of Candida albicans WO-1 : CAWG_01228
C4_03420C_A	0.00e+00		orf19.3368|C4_03420C_B|C4_03420C|IPF28792.1|orf6.2892|CaO19.3368|CAWG_03466	ORF|Dubious	Ca22chr4A_C_albicans_SC5314	713581	713275	C	Ortholog of Candida albicans WO-1 : CAWG_03466
C4_03970W_A	0.00e+00		orf19.1207|C4_03970W_B|C4_03970W|IPF27537.1|Contig4-2606_0009|orf6.840|CaO19.1207|CAWG_03416	ORF|Dubious	Ca22chr4A_C_albicans_SC5314	847183	847515	W	Ortholog of C. dubliniensis CD36 : Cd36_33200 and Candida albicans WO-1 : CAWG_03416
C5_01120W_A	0.00e+00		orf19.1958|C5_01120W_B|C5_01120W|orf19.9513|IPF25382.1|IPF15487.2|Contig4-2473_0001|orf6.4081|CA2254|CaO19.1958|CaO19.9513|IPF15487	ORF|Dubious	Ca22chr5A_C_albicans_SC5314	254730	255237	W	Dubious open reading frame
C1_00600W_A	0.00e+00	APC1	orf19.6046|C1_00600W_B|C1_00600W|orf19.13467|IPF21111.1|IPF1445.2|Contig4-3053_0013|orf6.7590|CA4908|CaO19.6046|CaO19.13467|IPF1445|CAWG_01313	ORF|Uncharacterized	Ca22chr1A_C_albicans_SC5314	96816	101423	W	Putative Anaphase-Promoting Complex/Cyclosome subunit; essential for growth; periodic mRNA expression, peak at cell-cycle S/G2 phase	APC1
C1_00790W_A	0.00e+00		orf19.6027|C1_00790W_B|C1_00790W|orf19.13448|IPF18867.2|IPF7903.2|Contig4-2833_0014|orf6.1968|orf6.3931|CA2155|CaO19.6027|IPF7903|CAWG_01295	ORF|Uncharacterized	Ca22chr1A_C_albicans_SC5314	150607	151707	W	Ortholog of C. dubliniensis CD36 : Cd36_00740, C. parapsilosis CDC317 : CPAR2_110170, Candida tenuis NRRL Y-1498 : CANTEDRAFT_133175 and Debaryomyces hansenii CBS767 : DEHA2D09724g
C1_00820W_A	0.00e+00		CAWG_01292|orf19.6024|C1_00820W_B|C1_00820W|orf19.13445|IPF21069.1|IPF7899.1|Contig4-2833_0005|orf6.3928|CA2152|CaO19.6024|CaO19.13445|IPF7899	ORF|Uncharacterized	Ca22chr1A_C_albicans_SC5314	156643	157689	W	Ortholog of C. dubliniensis CD36 : Cd36_00770, Candida tenuis NRRL Y-1498 : CANTEDRAFT_112621, Debaryomyces hansenii CBS767 : DEHA2D09812g and Pichia stipitis Pignal : PICST_61958
C1_00870W_A	0.00e+00	LRO1	orf19.6018|C1_00870W_B|C1_00870W|orf19.13439|IPF19448.2|IPF10764.2|IPF18532.1|Contig4-2810_0017|orf6.3922|orf6.91|orf6.3923|CA6302|CA0012|orf19.6019|IPF19448.3f|CAWG_01287	ORF|Uncharacterized	Ca22chr1A_C_albicans_SC5314	170158	172254	W	Acyltransferase that catalyzes diacylglycerol esterification of phospholipids; role in lipid storage, triglyceride biosynthesis; flow model biofilm repressed	LRO1
C1_00880W_A	0.00e+00		orf19.6017|C1_00880W_B|C1_00880W|orf19.13438|IPF21049.1|IPF13839.1|Contig4-2810_0020|orf6.1429|CA0477|MCM1|CaO19.6017|CaO19.13438|IPF13839|CAWG_01286	ORF|Uncharacterized	Ca22chr1A_C_albicans_SC5314	174459	176084	W	Protein of unknown function; Spider biofilm induced
C1_00890W_A	0.00e+00		orf19.6016|C1_00890W_B|C1_00890W|orf19.13437|IPF13843.2|IPF5084.2|Contig4-2810_0023|orf6.1430|orf6.5096|CA0478|CaO19.6016|YAE8|CAWG_01285	ORF|Uncharacterized	Ca22chr1A_C_albicans_SC5314	176325	178475	W	Ortholog(s) have GTPase activity, calcium ion binding activity, role in mitochondrion inheritance, phospholipid homeostasis, regulation of mitochondrion organization and ERMES complex, cytosol, nuclear envelope localization	GEM1
C1_00920W_A	0.00e+00		orf19.6012|C1_00920W_B|C1_00920W|orf19.13433|IPF21122.1|IPF5092.2|orf6.5092|CA2990|CaO19.13433|CaO19.6012|IPF5092	ORF|Uncharacterized	Ca22chr1A_C_albicans_SC5314	181403	185239	W	Ortholog(s) have cell division site, cell tip, cytosol localization	YOR296W
C1_01070C_A	0.00e+00		orf19.3295|C1_01070C_B|C1_01070C|orf19.10805|IPF23936.1|IPF6226.2|Contig4-2918_0006|orf6.7190|CA4605|CaO19.3295|CaO19.10805|IPF6226|CAWG_01267	ORF|Uncharacterized	Ca22chr1A_C_albicans_SC5314	210502	209078	C	Has domain(s) with predicted role in cell division, chromosome segregation and MIS12/MIND type complex localization
C1_01130W_A	0.00e+00		orf19.3301|C1_01130W_B|C1_01130W|orf19.10811|IPF23919.1|IPF19802.1|Contig4-2098_0005|orf6.7196|CA4610|CaO19.10811|MET30|CaO19.3301|IPF19802	ORF|Uncharacterized	Ca22chr1A_C_albicans_SC5314	224667	226874	W	Putative ubiquitin ligase complex component; induced by heavy metal (cadmium) stress; Hog1-induced; transcript induced by Mnl1p under weak acid stress; flow model biofilm induced; Spider biofilm induced	MET30
C1_01150C_A	0.00e+00		orf19.3303|C1_01150C_B|C1_01150C|orf19.10813|IPF23921.1|IPF10724.2|Contig4-2491_0009|orf6.7198|CA4612|CaO19.10813|PPM2|CaO19.3303|CAWG_01260	ORF|Uncharacterized	Ca22chr1A_C_albicans_SC5314	234934	232865	C	Ortholog(s) have tRNA methyltransferase activity, role in tRNA methylation, wybutosine biosynthetic process and cytosol, mitochondrion, nucleus localization	PPM2
C1_01180C_A	0.00e+00		orf19.3306|C1_01180C_B|C1_01180C|orf19.10816|IPF23928.1|IPF7955.2|Contig4-2860_0012|orf6.7201|CA4615|HOP1|CaO19.10816|CaO19.3306|IPF7955|CAWG_01257	ORF|Uncharacterized	Ca22chr1A_C_albicans_SC5314	240914	239091	C	Ortholog(s) have four-way junction DNA binding activity, role in meiotic recombination checkpoint, synaptonemal complex assembly and lateral element localization	HOP1
C1_01560W_A	0.00e+00	SIZ1	orf19.3345|C1_01560W_B|C1_01560W|orf19.10853|IPF23962.1|IPF4805.2|Contig4-2944_0001|Contig4-2944_0002|orf6.4736|CA2723|CaO19.10853|CaO19.3345|IPF4805	ORF|Uncharacterized	Ca22chr1A_C_albicans_SC5314	313161	317798	W	Possible SUMO/Smt3 ligase; Rim101-repressed	SIZ1
C1_01640W_A	0.00e+00	RPS42	orf19.3354|C1_01640W_B|C1_01640W|orf19.10862|IPF28807.1|Contig4-2331_0004|orf6.2294|CaO19.10862|CaO19.3354|CAWG_01213	ORF|Uncharacterized	Ca22chr1A_C_albicans_SC5314	332721	334077	W	Predicted ribosomal protein S4, component of the small ribosomal subunit; has paralog RPS41	RPS4A
C1_02040C_A	0.00e+00		orf19.3661|C1_02040C_B|C1_02040C|orf19.11145|IPF23582.1|IPF11332.3|Contig4-2575_0009|orf6.135|orf6.2135|CA0927|UBP16|CaO19.3661|IPF11332|IPF11332.2|CAWG_01178	ORF|Uncharacterized	Ca22chr1A_C_albicans_SC5314	420493	418019	C	Putative deubiquitinating enzyme; induced by Mnl1 under weak acid stress	UBP16
C1_02050C_A	0.00e+00	PHO91	orf19.3663|C1_02050C_B|C1_02050C|orf19.11147|IPF23580.1|IPF11335.1|Contig4-2575_0007|orf6.2133|CA0926|CaO19.11147|CaO19.3663|IPF11335|CAWG_01177	ORF|Uncharacterized	Ca22chr1A_C_albicans_SC5314	423846	421264	C	Putative low-affinity phosphate transporter; fungal-specific (no human or murine homolog)	PHO91
C1_02180W_A	0.00e+00	GAL7	orf19.3675|C1_02180W_B|C1_02180W|orf19.11159|IPF23601.1|IPF9203.2|Contig4-2775_0014|orf6.6486|CA4044|CaO19.11159|CaO19.3675|CAWG_01165	ORF|Uncharacterized	Ca22chr1A_C_albicans_SC5314	456751	457911	W	Putative galactose-1-phoshphate uridyl transferase; downregulated by hypoxia, upregulated by ketoconazole; macrophage/pseudohyphal-repressed	GAL7
C1_02210W_A	0.00e+00		orf19.3678|C1_02210W_B|C1_02210W|orf19.11162|IPF9206|IPF23591.1|IPF9206.2|Contig4-2775_0010|orf6.6489|CA4047|CaO19.11162|CaO19.3678|CAWG_01162	ORF|Uncharacterized	Ca22chr1A_C_albicans_SC5314	461070	462782	W	Ortholog of C. dubliniensis CD36 : Cd36_02060, C. parapsilosis CDC317 : CPAR2_106200, Candida tenuis NRRL Y-1498 : CANTEDRAFT_96322 and Debaryomyces hansenii CBS767 : DEHA2C02310g
C1_02580W_A	0.00e+00	HNM4	orf19.2946|C1_02580W_B|C1_02580W|orf19.10463|IPF24296.1|IPF10246.2|Contig4-2682_0005|orf6.6670|CA4185|CaO19.10463|CaO19.2946|CAWG_01125	ORF|Uncharacterized	Ca22chr1A_C_albicans_SC5314	540001	541512	W	Putative choline permease; fungal-specific (no human or murine homolog)
C1_02610W_A	0.00e+00	IML1	CAWG_01122|orf19.2949|C1_02610W_B|C1_02610W|orf19.10466|IPF19797.1|IPF28917.1|Contig4-2696_0005|orf6.6667|CA4182|CaO19.10466|CaO19.2949|IPF19797	ORF|Uncharacterized	Ca22chr1A_C_albicans_SC5314	545022	549395	W	Putative protein with a role in autophagy; rat catheter biofilm induced	IML1
C1_02810W_A	0.00e+00	RAD16	orf19.2969|C1_02810W_B|C1_02810W|orf19.10486|IPF24246.1|IPF15502.2|orf6.2120|CA0917|CaO19.10486|CaO19.2969|CAWG_01103	ORF|Uncharacterized	Ca22chr1A_C_albicans_SC5314	585914	588472	W	Ortholog of S. cerevisiae Rad16; a protein that recognizes and binds damaged DNA; flucytosine induced; rat catheter and Spider biofilm induced	RAD16
C1_03170C_A	0.00e+00		orf19.3009|C1_03170C_B|C1_03170C|orf19.10527|IPF5363|IPF24268.1|IPF5363.2|Contig4-3096_0018|orf6.5280|CA3117|CaO19.3009|CaO19.10527	ORF|Uncharacterized	Ca22chr1A_C_albicans_SC5314	660771	658804	C	Ortholog of S. cerevisiae : YDR179W-A, C. glabrata CBS138 : CAGL0F05819g, C. dubliniensis CD36 : Cd36_02970, C. parapsilosis CDC317 : CPAR2_108540 and Candida tenuis NRRL Y-1498 : CANTEDRAFT_132957	NVJ3
C1_03630W_A	0.00e+00		orf19.3062|C1_03630W_B|C1_03630W|orf19.10580|IPF24395.1|IPF20025.1|Contig4-2792_0003|orf6.7799|CA5087|CaO19.3062|CaO19.10580|IPF20025|CAWG_01026	ORF|Uncharacterized	Ca22chr1A_C_albicans_SC5314	752775	756314	W	Ortholog(s) have role in chromatin remodeling and ASTRA complex, mitochondrion localization	TTI1
C1_03800W_A	0.00e+00	RPP1	orf19.1029|C1_03800W_B|C1_03800W|orf19.8631|IPF26259.1|IPF14315.2|Contig4-2010_0007|orf6.3222|CA1630|CaO19.1029|CAWG_01011	ORF|Uncharacterized	Ca22chr1A_C_albicans_SC5314	797157	798089	W	Putative ortholog of S. cerevisiae Rpp1; subunit of both RNase MRP and nuclear RNase P; rat catheter and Spider biofilm induced	RPP1
C1_04010C_A	0.00e+00		orf19.4476|C1_04010C_B|C1_04010C|orf19.11957|Contig4-1934_0004|IFD1|IPF22773.1|IPF14375.2|orf6.2004|orf6.4311|CA2417|CaO19.4476|CaO19.11956|IFD6|CA0840|IPF18856.1|CAWG_00992	ORF|Uncharacterized	Ca22chr1A_C_albicans_SC5314	843802	842768	C	Protein with a NADP-dependent oxidoreductase domain; transcript induced by ketoconazole; rat catheter and Spider biofilm induced
C1_04030W_A	0.00e+00		CAWG_00990|orf19.4478|C1_04030W_B|C1_04030W|orf19.11958|IPF22767.1|IPF17203.2|orf6.4309|CA2415|CaO19.4478|MSD1|CaO19.11958	ORF|Uncharacterized	Ca22chr1A_C_albicans_SC5314	846649	848745	W	Ortholog(s) have aspartate-tRNA ligase activity, role in mitochondrial aspartyl-tRNA aminoacylation and mitochondrion localization	MSD1
C1_04340C_A	0.00e+00		orf19.1070|C1_04340C_B|C1_04340C|orf19.8672|IPF26255.1|IPF17057.2|Contig4-2882_0025|orf6.4919|CA2853|CaO19.1070|CaO19.8672|IPF17057|CAWG_00959	ORF|Uncharacterized	Ca22chr1A_C_albicans_SC5314	900945	899992	C	Ortholog(s) have cytoplasm localization	YMR010W
C1_04350C_A	0.00e+00		orf19.5203|C1_04350C_B|C1_04350C|orf19.8673|orf19.12670|IPF26263.1|IPF17059.3|IPF7581.3|IPF19744.1|Contig4-2882_0023|orf6.3419|orf6.627|orf6.4918|CA1769|orf19.1071|CaO19.5203|IPF7581.5eoc|IPF7581|CAWG_00958	ORF|Uncharacterized	Ca22chr1A_C_albicans_SC5314	903929	901560	C	Protein of unknown function; Hap43-induced gene
C1_04430C_A	0.00e+00		orf19.5194.1|C1_04430C_B|C1_04430C|IPF22027.1|IPF19928.1|Contig4-2882_0003|CA1762|IPF20014|CAWG_00950	ORF|Uncharacterized	Ca22chr1A_C_albicans_SC5314	917263	916437	C	Putative protein of unknown function; clade-associated gene expression	YIR035C
C1_04600C_A	0.00e+00		orf19.6853|C1_04600C_B|C1_04600C|orf19.14143|IPF8455.2|IPF8454.2|Contig4-2659_0010|orf6.7002|CA4455|CaO19.14143|CaO19.6853|IPF8454|CAWG_00935	ORF|Uncharacterized	Ca22chr1A_C_albicans_SC5314	948574	947537	C	Protein of unknown function; Spider biofilm repressed
C1_04690C_A	0.00e+00		orf19.776|C1_04690C_B|C1_04690C|orf19.8398|IPF26519.1|IPF3875.3|Contig4-2653_0014|orf6.1672|orf6.891|CA0630|SPO69|CaO19.776|IPF3875|IPF3875.5eoc|IPF3875.2|CAWG_00925	ORF|Uncharacterized	Ca22chr1A_C_albicans_SC5314	976872	974965	C	Ortholog(s) have role in meiotic sister chromatid cohesion, protein localization to chromosome, centromeric region, reciprocal meiotic recombination, synaptonemal complex assembly	REC8
C1_04700C_A	0.00e+00		orf19.775|C1_04700C_B|C1_04700C|orf19.8397|IPF26510.1|IPF3876.2|Contig4-2653_0010|Contig4-2653_0011|orf6.1671|CA0629|CaO19.775|CaO19.8397|IPF3876|CAWG_00924	ORF|Uncharacterized	Ca22chr1A_C_albicans_SC5314	979934	977199	C	Ortholog of C. dubliniensis CD36 : Cd36_04450, C. parapsilosis CDC317 : CPAR2_105460, Debaryomyces hansenii CBS767 : DEHA2D07128g and Pichia stipitis Pignal : PICST_80203
C1_04780C_A	0.00e+00		orf19.764|C1_04780C_B|C1_04780C|orf19.8384|orf19.8385|IPF26522.1|IPF26525.1|IPF3897.2|IPF18581.1|Contig4-2890_0002|Contig4-2890_0003|Contig4-2890_0004|orf6.3664|orf6.3665|CA1954|CA1955|orf19.765|IPF3897.5f|CAWG_00917	ORF|Uncharacterized	Ca22chr1A_C_albicans_SC5314	997034	994377	C	Ortholog(s) have clathrin-coated vesicle, cytoplasm localization	SCY1
C1_04860W_A	0.00e+00		orf19.757|C1_04860W_B|C1_04860W|orf19.8377|IPF26511.1|IPF3908.3|Contig4-2890_0014|Contig4-2890_0016|orf6.319|orf6.3636|CA0049|CaO19.757|IPF3908|IPF3908.2|CAWG_00910	ORF|Uncharacterized	Ca22chr1A_C_albicans_SC5314	1008955	1011525	W	Ortholog of S. cerevisiae : YPR089W, C. glabrata CBS138 : CAGL0K08008g, C. dubliniensis CD36 : Cd36_04600, C. parapsilosis CDC317 : CPAR2_105630 and Candida tenuis NRRL Y-1498 : CANTEDRAFT_129373	YPR089W
C1_04900W_A	0.00e+00	MNN15	orf19.753|C1_04900W_B|C1_04900W|orf19.8373|IPF13407.2|IPF29699.1|Contig4-2145_0002|orf6.3632|CA1926|IPF13407|CAWG_00906	ORF|Uncharacterized	Ca22chr1A_C_albicans_SC5314	1017681	1019972	W	Putative alpha-1,3-mannosyltransferase; predicted role in protein O-linked glycosylation; Spider biofilm induced	MNT4
C1_04910C_A	0.00e+00		orf19.752|C1_04910C_B|C1_04910C|orf19.8372|IPF18587.2|IPF13408.2|Contig4-2145_0003|orf6.3631|orf6.499|CA1925|CaO19.752|IPF18587|IPF18587.1|CAWG_00905	ORF|Uncharacterized	Ca22chr1A_C_albicans_SC5314	1021085	1020126	C	Has domain(s) with predicted methyltransferase activity and role in metabolic process
C1_05380C_A	0.00e+00		orf19.427|C1_05380C_B|C1_05380C|orf19.8057|IPF10231.2|Contig4-2820_0001|Contig4-2820_0003|orf6.6496|CA4052|CaO19.8057|CaO19.427|IPF10231.3f|IPF10231.exon2|CAWG_00863	ORF|Uncharacterized	Ca22chr1A_C_albicans_SC5314	1133384	1128387	C	Ortholog(s) have telomeric DNA binding activity and role in chromatin silencing at silent mating-type cassette, chromatin silencing at telomere, single-species biofilm formation on inanimate substrate, telomere capping	RIF1
C1_05750C_A	0.00e+00		orf19.2476|C1_05750C_B|C1_05750C|orf19.10013|IPF24871.1|IPF7201.2|Contig4-2471_0005|orf6.4959|orf6.6159|CA2884|CaO19.2476|IPF7201|CAWG_00831	ORF|Uncharacterized	Ca22chr1A_C_albicans_SC5314	1203407	1198353	C	Ortholog(s) have histone demethylase activity (H3-trimethyl-K4 specific) activity	ECM5
C1_05830W_A	0.00e+00		orf19.2468|C1_05830W_B|C1_05830W|orf19.10005|IPF6685.3|IPF13626.2|Contig4-2954_0008|orf6.250|orf6.4967|CA2890|TMT1|CaO19.2468|IPF13626|CAWG_00824	ORF|Uncharacterized	Ca22chr1A_C_albicans_SC5314	1213935	1214855	W	Ortholog(s) have trans-aconitate 3-methyltransferase activity and cytosol, nucleus localization	TMT1
C1_05850W_A	0.00e+00	POL32	orf19.2465|C1_05850W_B|C1_05850W|orf19.10002|IPF24845.1|IPF6688.2|Contig4-2954_0004|orf6.4970|CA2892|CaO19.2465|CaO19.10002|IPF6688|CAWG_00822	ORF|Uncharacterized	Ca22chr1A_C_albicans_SC5314	1216759	1217970	W	Putative subunit of DNA polymerase delta, involved in chromosomal DNA replication; cell-cycle regulated periodic mRNA expression	POL32
C1_05900W_A	0.00e+00		orf19.2459|C1_05900W_B|C1_05900W|orf19.9996|IPF24817.1|IPF6700.2|Contig4-2709_0005|orf6.3561|CA1872|CaO19.2459|CaO19.9996|IPF6700|CAWG_00817	ORF|Uncharacterized	Ca22chr1A_C_albicans_SC5314	1226686	1229604	W	Protein of unknown function; mRNA binds to She3; Hap43 repressed gene; Spider biofilm induced
C1_05970W_A	0.00e+00		orf19.2449|C1_05970W_B|C1_05970W|orf19.9985|IPF14107.2|IPF7471.3|Contig4-2783_0009|orf6.1249|CA0788|CaO19.2449|IPF14107|orf6.1922|CAWG_00810	ORF|Uncharacterized	Ca22chr1A_C_albicans_SC5314	1254843	1256615	W	Putative adhesin-like protein; macrophage-induced gene
C1_06160W_A	0.00e+00		orf19.2429|C1_06160W_B|C1_06160W|orf19.9965|IPF24841.1|IPF19572.1|IPF19573.1|Contig4-2898_0011|orf6.333|orf6.1392|CA0053|orf19.380|CaO19.9965|LPF18|CaO19.2429|CAWG_00791	ORF|Uncharacterized	Ca22chr1A_C_albicans_SC5314	1289661	1291016	W	Protein of unknown function; induced by alpha pheromone in SpiderM medium
C1_06210W_A	0.00e+00	BUD16	orf19.1828|C1_06210W_B|C1_06210W|orf19.9387|IPF25500.1|IPF14508.2|Contig4-2753_0012|orf6.3435|CA1781|CaO19.1828|CaO19.9387|IPF14508|CAWG_00787	ORF|Uncharacterized	Ca22chr1A_C_albicans_SC5314	1297212	1298261	W	Putative pyridoxal kinase; a key enzyme in pyridoxal 5'-phosphate synthesis, the active form of vitamin B6; involved in bud-site selection and genome integrity in S. cerevisiae; induced by alpha pheromone in SpiderM medium	BUD16
C1_06220C_A	0.00e+00		orf19.1827|C1_06220C_B|C1_06220C|orf19.9386|IPF25499.1|IPF14509.2|Contig4-2753_0014|orf6.3434|CA1780|CaO19.9386|CaO19.1827|IPF14509|CAWG_00786	ORF|Uncharacterized	Ca22chr1A_C_albicans_SC5314	1299762	1298404	C	Protein of unknown function; flow model biofilm induced; induced by alpha pheromone in SpiderM medium
C1_06230C_A	0.00e+00	MDM34	orf19.1826|C1_06230C_B|C1_06230C|orf19.9385|IPF25496.1|IPF14510.2|Contig4-2618_0001|Contig4-2753_0016|orf6.3433|CA1779|CaO19.1826|CaO19.9385|IPF14510|CAWG_00785	ORF|Uncharacterized	Ca22chr1A_C_albicans_SC5314	1302570	1300699	C	Putative zinc finger transcription factor; macrophage-downregulated; flow model biofilm induced; flow model and Spider biofilm induced	MDM34
C1_06270W_A	0.00e+00		CAWG_00782|orf19.1823|C1_06270W_B|C1_06270W|orf19.9382|IPF14704|IPF25493.1|IPF14704.2|Contig4-2618_0011|Contig4-2618_0014|orf6.1325|orf6.3430|CA1776|CaO19.1823	ORF|Uncharacterized	Ca22chr1A_C_albicans_SC5314	1310816	1313557	W	Predicted membrane protein; transcript repressed by ciclopirox olamine
C1_06520C_A	0.00e+00	BPH1	orf19.6261|C1_06520C_B|C1_06520C|orf19.13640|IPF20927.1|IPF19723.1|Contig4-2747_0021|orf6.111|orf6.2456|orf6.301|CA1123|CaO19.6261|IPF19723|CAWG_00760	ORF|Uncharacterized	Ca22chr1A_C_albicans_SC5314	1389647	1382826	C	Ortholog of S. cerevisiae Bph1; a putative ortholog of human Chediak-Higashi syndrome protein and murine beige gene implicated in disease syndromes involving defective lysosomal trafficking; mutant is viable	BPH1
C1_06550W_A	0.00e+00	GLT1	orf19.6257|C1_06550W_B|C1_06550W|orf19.13636|IPF20929.1|IPF19715.2|orf6.2272|orf6.655|CA1010|CaO19.6257|GLT1.3eoc|IPF19715.1|CAWG_00757	ORF|Uncharacterized	Ca22chr1A_C_albicans_SC5314	1398176	1404556	W	Putative glutamate synthase; regulated by Sef1, Sfu1, and Hap43; rat catheter biofilm repressed	GLT1
C1_06560W_A	0.00e+00		orf19.6255|C1_06560W_B|C1_06560W|orf19.13634|IPF20914.1|IPF14084.1|Contig4-2748_0008|orf6.2270|CA1009|CaO19.13634|CaO19.6255|IPF14084|CAWG_00756	ORF|Uncharacterized	Ca22chr1A_C_albicans_SC5314	1404816	1406129	W	Putative protein of unknown function; Hap43p-repressed gene	YGR117C
C1_06630W_A	0.00e+00		orf19.6247|C1_06630W_B|C1_06630W|orf19.13625|IPF20880.1|IPF9141.2|Contig4-2635_0014|orf6.2199|CA0964|CTF4|CaO19.6247|IPF9141|CAWG_00749	ORF|Uncharacterized	Ca22chr1A_C_albicans_SC5314	1418523	1421138	W	Ortholog(s) have chromatin binding activity	CTF4
C1_06770W_A	0.00e+00		orf19.6233|C1_06770W_B|C1_06770W|orf19.13613|IPF12147.2|IPF12518.1|Contig4-1351_0001|Contig4-1351_0002|Contig4-2906_0010|orf6.1585|orf6.5123|CA3008|CaO19.6233|IPF12147|CAWG_00736	ORF|Uncharacterized	Ca22chr1A_C_albicans_SC5314	1444436	1445959	W	Ortholog(s) have endoplasmic reticulum, nuclear envelope localization	YNL181W
C1_07140C_A	0.00e+00	RIA1	orf19.4451|C1_07140C_B|C1_07140C|orf19.11931|IPF22841.1|IPF6548.2|Contig4-1998_0005|Contig4-2531_0013|orf6.7264|CA4665|CaO19.4451|CaO19.11931|IPF6548|CAWG_00701	ORF|Uncharacterized	Ca22chr1A_C_albicans_SC5314	1534566	1531432	C	Putative translation elongation factor; genes encoding ribosomal subunits, translation factors, and tRNA synthetases are downregulated upon phagocytosis by murine macrophage	RIA1
C1_07470C_A	0.00e+00		orf19.2798|C1_07470C_B|C1_07470C|orf19.10316|IPF24546.1|IPF11801.2|Contig4-2693_0007|orf6.3727|CA2006|CaO19.10316|CaO19.2798|IPF11801|CAWG_00669	ORF|Uncharacterized	Ca22chr1A_C_albicans_SC5314	1619065	1617098	C	Putative helicase; fungal-specific (no human or murine homolog)	IRC3
C1_07480C_A	0.00e+00		orf19.2797|C1_07480C_B|C1_07480C|orf19.10315|IPF24549.1|IPF11802.2|Contig4-2693_0005|orf6.3726|CA2005|CaO19.2797|CaO19.10315|IPF11802|CAWG_00670	ORF|Uncharacterized	Ca22chr1A_C_albicans_SC5314	1621175	1619304	C	Has domain(s) with predicted ATP binding, DNA binding, helicase activity
C1_07570C_A	0.00e+00		orf19.2788|C1_07570C_B|C1_07570C|orf19.10304|IPF24552.1|IPF7263.2|Contig4-2384_0005|Contig4-2384_0007|orf6.3605|orf6.976|CA0247|CaO19.2788|RIB21|CAWG_00662	ORF|Uncharacterized	Ca22chr1A_C_albicans_SC5314	1639054	1637846	C	Has domain(s) with predicted RNA binding, pseudouridine synthase activity and role in pseudouridine synthesis
C1_07930C_A	0.00e+00	ERD1	orf19.5065|C1_07930C_B|C1_07930C|orf19.12531|IPF13488.2|IPF15606.2|Contig4-2050_0003|orf6.133|orf6.1522|CA0535|CaO19.5065|IPF15606|CAWG_00628	ORF|Uncharacterized	Ca22chr1A_C_albicans_SC5314	1727575	1726172	C	Putative membrane protein required for the retention of lumenal endoplasmic reticulum proteins; rat catheter biofilm induced	ERD1
C1_07950C_A	0.00e+00		orf19.5066|C1_07950C_B|C1_07950C|orf19.12532|IPF22148.1|IPF15607.1|Contig4-2050_0001|orf6.1521|CA0534|CaO19.12532|CaO19.5066|IPF15607|CAWG_00627	ORF|Uncharacterized	Ca22chr1A_C_albicans_SC5314	1730410	1729610	C	Putative pre-60S pre-ribosomal particle subunit; essential gene; S. cerevisiae ortholog RRP17 is essential; Hap43p-induced; rat catheter biofilm induced	RRP17
C1_07960W_A	0.00e+00		orf19.5067|C1_07960W_B|C1_07960W|orf19.12533|IPF22153.1|IPF19872.1|orf6.1520|CA0533|LRP1|CaO19.5067|CaO19.12533|IPF19872|CAWG_00626	ORF|Uncharacterized	Ca22chr1A_C_albicans_SC5314	1730691	1731389	W	Predicted nuclear exosome-associated nucleic acid binding protein; rat catheter and Spider biofilm induced	LRP1
C1_08770W_A	0.00e+00		orf19.4735|C1_08770W_B|C1_08770W|orf19.12197|IPF22444.1|IPF11764.2|Contig4-2643_0006|orf6.2086|CA0891|CaO19.12197|CaO19.4735|IPF11764|CAWG_00549	ORF|Uncharacterized	Ca22chr1A_C_albicans_SC5314	1910142	1911194	W	Ornithine cyclodeaminase family protein; Sef1, Sfu1, and Hap43-regulated; ortholog of S. cerevisiae YGL159W and S. pombe SPAP11E10.01; rat catheter biofilm induced	YGL159W
C1_08850C_A	0.00e+00	AFG1	orf19.4743|C1_08850C_B|C1_08850C|orf19.12205|IPF14022.2|IPF10636.3|Contig4-2037_0003|orf6.3655|orf6.404|CA1948|CaO19.4743|AFG12|IPF14022|CAWG_00541	ORF|Uncharacterized	Ca22chr1A_C_albicans_SC5314	1926056	1923990	C	Putative mitochondrial ATPase of the AAA family; similar but not orthologous to S. cerevisiae Afg1; mutant is viable; regulated by Sef1, Sfu1, and Hap43
C1_08860C_A	0.00e+00		orf19.4744|C1_08860C_B|C1_08860C|orf19.12206|IPF14021.2|IPF18510.2|orf6.3656|orf6.4015|CA1949|CaO19.4744|IPF14021|CAWG_00540	ORF|Uncharacterized	Ca22chr1A_C_albicans_SC5314	1928510	1926303	C	Putative phosphatidylinositol 3-phosphate (PI3P) phosphatase; repressed by alpha pheromone in SpiderM medium	YMR1
C1_08870C_A	0.00e+00	JIP5	orf19.4746|C1_08870C_B|C1_08870C|orf19.12208|IPF14019|IPF14019.1|IPF13928.2|orf6.3658|orf6.4016|CA1950|CaO19.4746|CAWG_00539	ORF|Uncharacterized	Ca22chr1A_C_albicans_SC5314	1930622	1928994	C	Ortholog of S. cerevisiae Jip5; predicted role in biogenesis of the large ribosomal subunit; repressed in core stress response; Hap43-induced gene	JIP5
C1_08880W_A	0.00e+00	HEM14	orf19.4747|C1_08880W_B|C1_08880W|orf19.12209|orf6.4017|orf6.3659|IPF19663.1|IPF19662.1|CA1951|CaO19.4747|CAWG_00538	ORF|Uncharacterized	Ca22chr1A_C_albicans_SC5314	1931304	1932899	W	Putative protoporphyrinogen oxidase; involved in heme biosynthesis; predicted Kex2p substrate; iron regulated transcript; Yfh1-induced; Hap43-repressed; rat catheter biofilm repressed	HEM14
C1_08910C_A	0.00e+00		orf19.4750|C1_08910C_B|C1_08910C|orf19.12212|IPF16404.3|IPF13919.2|Contig4-2151_0001|orf6.4020|orf6.88|CA2212|CaO19.4750|IPF13919|CAWG_00535	ORF|Uncharacterized	Ca22chr1A_C_albicans_SC5314	1938249	1936147	C	Ortholog of C. dubliniensis CD36 : Cd36_08410, C. parapsilosis CDC317 : CPAR2_301700, Candida tenuis NRRL Y-1498 : cten_CGOB_00267 and Debaryomyces hansenii CBS767 : DEHA2C10560g
C1_08940C_A	0.00e+00	MSN4	CAWG_00533|orf19.4752|C1_08940C_B|C1_08940C|orf19.12215|IPF22377.1|IPF9939.2|Contig4-1898_0007|Contig4-2609_0002|orf6.4022|CA2214|CaO19.12215|CaO19.4752|IPF9939	ORF|Uncharacterized	Ca22chr1A_C_albicans_SC5314	1942679	1940406	C	Zinc finger transcription factor; similar to S. cerevisiae Msn4, but not a significant stress response regulator in C. albicans; partly complements STRE-activation defect of S. cerevisiae msn2 msn4 double mutant; flow model biofilm induced	MSN2
C1_09180W_A	0.00e+00	LYS143	orf19.4776|C1_09180W_B|C1_09180W|orf19.12240|IPF11774.2|IPF9416.3|Contig4-2888_0010|orf6.1106|orf6.3987|orf6.1105|CA6215|CaO19.4776|IPF9416|CAWG_00511	ORF|Uncharacterized	Ca22chr1A_C_albicans_SC5314	2014803	2017433	W	Zn(II)2Cys6 transcription factor; ortholog of S. cerevisiae Lys14 involved in the regulation of lysine biosynthesis genes	LYS14
C1_09190C_A	0.00e+00	DAK2	orf19.4777|C1_09190C_B|C1_09190C|orf19.12241|IPF22403.1|IPF11775.3|Contig4-2888_0009|orf6.1104|orf6.1906|CA0776|CaO19.4777|CA0311|DAK2.3eoc|IPF19048.1|CAWG_00510	ORF|Uncharacterized	Ca22chr1A_C_albicans_SC5314	2019336	2017549	C	Putative dihydroxyacetone kinase; repressed by yeast-hypha switch; fluconazole-induced; caspofungin repressed; protein enriched in stationary phase yeast cultures; flow model biofilm induced; rat catheter and Spider biofilm repressed	DAK2
C1_09210C_A	0.00e+00		orf19.4779|C1_09210C_B|C1_09210C|orf19.12243|orf6.1908|IPF12885.3|IPF12884.2|Contig4-2888_0005|Contig4-2888_0006|orf6.1423|CA0778|CaO19.4779|SGE11|IPF12884|CAWG_00508	ORF|Uncharacterized	Ca22chr1A_C_albicans_SC5314	2024309	2022447	C	Putative transporter; slightly similar to the Sit1p siderophore transporter; Gcn4p-regulated; fungal-specific; induced by Mnl1p under weak acid stress	VBA5
C1_09230C_A	0.00e+00	GRP1	orf19.4781|C1_09230C_B|C1_09230C|orf19.12245|IPF12888.1|IPF15705.2|Contig4-2888_0002|orf6.1421|orf6.4891|CA0473|GRE25|CaO19.4781|CAWG_00506	ORF|Uncharacterized	Ca22chr1A_C_albicans_SC5314	2028242	2027229	C	Protein similar to dihydroflavonol-4-reductases
C1_09240C_A	0.00e+00		orf19.4783|C1_09240C_B|C1_09240C|orf19.12247|IPF19867.1|IPF15706.1|Contig4-2888_0001|orf6.4893|orf6.1419|CA2831|CaO19.4783|IPF15706|CAWG_00505	ORF|Uncharacterized	Ca22chr1A_C_albicans_SC5314	2029943	2028519	C	Protein of unknown function; induced during chlamydospore formation in both C. albicans and C. dubliniensis
C1_09310C_A	0.00e+00		orf19.4791|C1_09310C_B|C1_09310C|orf19.12255|IPF22538.1|IPF8339.2|Contig4-2744_0004|orf6.4901|CA2838|CaO19.12255|CaO19.4791|IPF8339|CAWG_00498	ORF|Uncharacterized	Ca22chr1A_C_albicans_SC5314	2048825	2045895	C	Protein of unknown function; Spider biofilm induced
C1_09390W_A	0.00e+00		orf19.4801|C1_09390W_B|C1_09390W|orf19.12264|IPF22429.1|IPF11035.2|Contig4-3040_0012|Contig4-3040_0013|orf6.3060|CA1520|CaO19.12264|MOD5|CaO19.4801|IPF11035|CAWG_00490	ORF|Uncharacterized	Ca22chr1A_C_albicans_SC5314	2070405	2071802	W	Ortholog(s) have tRNA dimethylallyltransferase activity, role in tRNA modification and cytosol, mitochondrion, nucleolus localization	MOD5
C1_10030W_A	0.00e+00	DBP3	orf19.4870|C1_10030W_B|C1_10030W|orf19.12334|IPF10215.2|IPF17356.3|Contig4-2619_0001|Contig4-2622_0005|orf6.2585|orf6.3829|CA1202|CaO19.4870|CAWG_00429	ORF|Uncharacterized	Ca22chr1A_C_albicans_SC5314	2196988	2198682	W	Putative ATP-dependent DEAD-box RNA helicase; Hap43-induced; repressed by prostaglandins; Spider biofilm induced	DBP3
C1_10090C_A	0.00e+00		orf19.4878|C1_10090C_B|C1_10090C|orf19.12342|IPF22361.1|IPF9699.2|orf6.3837|CA2081|CaO19.12342|CaO19.4878|IPF9699|CAWG_00423	ORF|Uncharacterized	Ca22chr1A_C_albicans_SC5314	2211919	2209373	C	Protein of unknown function; Hap43-repressed; rat catheter biofilm repressed	AIM21
C1_10180C_A	0.00e+00	ECM21	orf19.4887|C1_10180C_B|C1_10180C|orf19.12352|IPF18663.2|IPF7541.3|Contig4-2934_0009|orf6.3053|orf6.3331|ECM21.3|CA1707|CaO19.4887|CA1515|IPF18663.1|CAWG_00415	ORF|Uncharacterized	Ca22chr1A_C_albicans_SC5314	2242266	2240080	C	Predicted regulator of endcytosis of plasma membrane proteins; fluconazole induced, alkaline induced by Rim101; repressed by caspofungin and in azole-resistant strain overexpressing MDR1; flow model, rat catheter and Spider biofilm induced	ECM21
C1_10300W_A	0.00e+00	MNN12	orf19.4900|C1_10300W_B|C1_10300W|orf19.12366|IPF17635.3|IPF8854.2|Contig4-2409_0001|orf6.2025|orf6.4237|CA0854|CaO19.4900|IPF8854|CAWG_00403	ORF|Uncharacterized	Ca22chr1A_C_albicans_SC5314	2276260	2278746	W	Predicted alpha-1,3-mannosyltransferase activity with a role in protein glycosylation	MNT2
C1_10310W_A	0.00e+00		orf19.4901|C1_10310W_B|C1_10310W|orf19.12367|IPF18850.1|Contig4-2409_0004|orf6.2024|orf6.2023|orf6.1621|CA0595|CA6292|orf19.4902|CaO19.4901|IPF8856.5f|IPF8856|IPF8856.2|CAWG_00402	ORF|Uncharacterized	Ca22chr1A_C_albicans_SC5314	2279973	2281007	W	Predicted methyltransferase; Spider biofilm induced
C1_10320W_A	0.00e+00		orf19.4903|C1_10320W_B|C1_10320W|orf19.12368|IPF8860.1|IPF28257.1|Contig4-2762_0010|orf6.1620|CA0594|CaO19.12368|GPI12|CaO19.4903|IPF8860|CAWG_00401	ORF|Uncharacterized	Ca22chr1A_C_albicans_SC5314	2282222	2283286	W	Ortholog(s) have endoplasmic reticulum localization	GPI12
C1_10340W_A	0.00e+00		orf19.4905|C1_10340W_B|C1_10340W|orf19.12370|IPF8862.2|IPF28254.1|Contig4-2762_0006|orf6.1618|CA0592|CaO19.4905|IPF8862|CAWG_00399	ORF|Uncharacterized	Ca22chr1A_C_albicans_SC5314	2285484	2287037	W	Putative MFS transporter; Hap43p-induced gene; also regulated by regulated by Sef1p and Sfu1p; repressed in a ssr1 null mutant
C1_10350C_A	0.00e+00		orf19.4906|C1_10350C_B|C1_10350C|orf19.12372|IPF17082.3|IPF8866.2|Contig4-2762_0005|orf6.1617|orf6.430|orf6.699|CA0076|CaO19.4906|IPF8866|CAWG_00398	ORF|Uncharacterized	Ca22chr1A_C_albicans_SC5314	2289441	2287135	C	Putative adhesin-like protein; positively regulated by Tbf1; Spider biofilm induced	BCK2
C1_10440W_A	0.00e+00		orf19.985|C1_10440W_B|C1_10440W|orf19.8600|IPF9929.2|IPF18934.2|Contig4-2694_0006|orf6.1594|orf6.5813|CA3529|CaO19.985|IPF9929|CAWG_00389	ORF|Uncharacterized	Ca22chr1A_C_albicans_SC5314	2311138	2313651	W	Ortholog(s) have endoplasmic reticulum, ribosome localization	YEL043W
C1_10490W_A	0.00e+00	LKH1	orf19.992|C1_10490W_B|C1_10490W|orf19.8607|IPF26288.1|IPF6778.2|Contig4-2932_0021|orf6.5806|LKH1.3|CA3524|CaO19.8607|CaO19.992|LKH1.3f|CAWG_00384	ORF|Uncharacterized	Ca22chr1A_C_albicans_SC5314	2321499	2323370	W	Putative leukotriene A(4) hydrolase; repressed during the mating process; Hog1p-induced	LAP2
C1_10510W_A	0.00e+00		orf19.994|C1_10510W_B|C1_10510W|orf19.8609|IPF26297.1|IPF20134.1|Contig4-2932_0016|orf6.5804|CA3522|CaO19.8609|CaO19.994|IPF20134|CAWG_00382	ORF|Uncharacterized	Ca22chr1A_C_albicans_SC5314	2325501	2326049	W	Protein of unknown function; induced by Mnl1 under weak acid stress; flow model biofilm repressed
C1_10570C_A	0.00e+00		orf19.1005|C1_10570C_B|C1_10570C|orf19.8619|IPF19532.1|IPF18326.1|IPF15368.2|Contig4-1962_0003|orf6.5794|orf6.581|CA6182|orf19.1003|CaO19.1005|LPF10|CAWG_00376	ORF|Uncharacterized	Ca22chr1A_C_albicans_SC5314	2342245	2340437	C	Protein with predicted RNI-like domains; rat catheter biofilm induced
C1_10610W_A	0.00e+00	FCY23	orf19.1832|C1_10610W_B|C1_10610W|orf19.9390|IPF10337.1|IPF29289.1|Contig4-2756_0005|orf6.4254|CA2374|CaO19.1832|TPN11|CaO19.9390|CAWG_00373	ORF|Uncharacterized	Ca22chr1A_C_albicans_SC5314	2349806	2351599	W	Putative transporter; Gcn4p-regulated; more similar to S. cerevisiae Tpn1p, which is a vitamin B6 transporter, than to purine-cytosine permeases	TPN1
C1_10630C_A	0.00e+00		orf19.1834|C1_10630C_B|C1_10630C|orf19.9392|IPF25484.1|IPF10335.2|Contig4-2756_0008|Contig4-2756_0009|orf6.4252|CA2372|CaO19.1834|CaO19.9392|IPF10335|CAWG_00371	ORF|Uncharacterized	Ca22chr1A_C_albicans_SC5314	2356800	2354068	C	Ortholog of C. dubliniensis CD36 : Cd36_09960, C. parapsilosis CDC317 : CPAR2_212580, Debaryomyces hansenii CBS767 : DEHA2G11770g and Pichia stipitis Pignal : PICST_51041
C1_10640C_A	0.00e+00	PEA2	orf19.1835|C1_10640C_B|C1_10640C|orf19.9393|IPF25485.1|IPF10333.2|Contig4-2756_0010|Contig4-2756_0011|orf6.4251|CA2371|CaO19.9393|CaO19.1835|IPF10333|CAWG_00370	ORF|Uncharacterized	Ca22chr1A_C_albicans_SC5314	2359116	2357212	C	Putative coiled-coil polarisome; predicted role in polarized morphogenesis, cell fusion, and low affinity Ca2+ influx; rat catheter biofilm induced	PEA2
C1_10670C_A	0.00e+00	RPA190	orf19.1839|C1_10670C_B|C1_10670C|orf19.9397|IPF25490.1|IPF10842.2|Contig4-2684_0001|Contig4-2684_0002|orf6.4247|CA2368|CaO19.9397|CaO19.1839|CAWG_00367	ORF|Uncharacterized	Ca22chr1A_C_albicans_SC5314	2369207	2364210	C	Putative RNA polymerase I subunit A190; Hap43p-induced gene; flucytosine induced	RPA190
C1_10970W_A	0.00e+00		orf19.2319|C1_10970W_B|C1_10970W|orf19.9855|IPF18350.2|IPF16479.2|Contig4-2539_0011|orf6.504|orf6.5589|CA0098|CaO19.2319|IPF16479|CAWG_00337	ORF|Uncharacterized	Ca22chr1A_C_albicans_SC5314	2419611	2421629	W	Putative nucleolar protein with a predicted role in pre-rRNA processing; Hap43-induced gene; repressed in core stress response	ESF1
C1_11020W_A	0.00e+00		orf19.2312|C1_11020W_B|C1_11020W|orf19.9848|IPF24972.1|IPF15397.2|FRE3|FRE11|FRE42|Contig4-2919_0013|orf6.5538|CA3303|CFL11|CaO19.9848|CaO19.2312|CAWG_00332	ORF|Uncharacterized	Ca22chr1A_C_albicans_SC5314	2429970	2432009	W	Protein similar to ferric reductase Fre10p; possibly an essential gene, disruptants not obtained by UAU1 method
C1_11200W_A	0.00e+00		orf19.2296|C1_11200W_B|C1_11200W|orf19.8300|orf19.9831|IPF25023.1|IPF14282.3|IPF7715.3|IPF29744.1|Contig4-2776_0014|orf6.1793|orf6.3697|orf6.1373|CA0446|CA0706|orf19.682|CaO19.2296|IPF14282.5eoc|IPF14282|IPF14282.2|CAWG_00315	ORF|Uncharacterized	Ca22chr1A_C_albicans_SC5314	2456985	2464640	W	Predicted mucin-like protein; ketoconazole-induced; fluconazole-repressed; induced in cyr1 mutant; colony morphology-related gene regulation by Ssn6; flow model biofilm induced; Spider biofilm induced
C1_11300C_A	0.00e+00		orf19.672|C1_11300C_B|C1_11300C|orf19.8289|IPF26626.1|IPF3968.1|Contig4-2917_0010|Contig4-2917_0011|orf6.6565|CA4108|CaO19.8289|PRP28|CaO19.672|IPF3968|CAWG_00306	ORF|Uncharacterized	Ca22chr1A_C_albicans_SC5314	2480827	2479082	C	Ortholog(s) have U5 snRNP localization	PRP28
C1_11350C_A	0.00e+00	TOS4	orf19.668|C1_11350C_B|C1_11350C|orf19.8285|IPF26628.1|IPF3980.2|Contig4-2322_0007|orf6.6561|CA4103|CaO19.8285|CaO19.668|IPF3980|CAWG_00301	ORF|Uncharacterized	Ca22chr1A_C_albicans_SC5314	2491225	2489747	C	Putative fork-head transcription factor; rat catheter and Spider biofilm repressed	TOS4
C1_11430W_A	0.00e+00		orf19.660|C1_11430W_B|C1_11430W|orf19.8276|IPF26622.1|IPF4002.2|Contig4-2788_0013|orf6.6553|CA4095|CaO19.660|CaO19.8276|IPF4002|CAWG_00293	ORF|Uncharacterized	Ca22chr1A_C_albicans_SC5314	2506060	2508006	W	Protein of unknown function; mRNA binds She3
C1_11620W_A	0.00e+00		orf19.1158|C1_11620W_B|C1_11620W|orf19.8750|IPF26169.1|IPF7615.1|Contig4-2834_0010|orf6.3133|CA1568|CaO19.1158|CaO19.8750|IPF7615|CAWG_00275	ORF|Uncharacterized	Ca22chr1A_C_albicans_SC5314	2550020	2550913	W	Ortholog of S. cerevisiae Yft2 required for normal ER membrane biosynthesis; Hap43-repressed gene	YFT2
C1_11730W_A	0.00e+00		orf19.1144|C1_11730W_B|C1_11730W|orf19.8737|IPF26180.1|IPF13166.3|Contig4-2773_0012|orf6.2172|orf6.2787|CA0953|CaO19.1144|IPF13166|IPF13166.3eoc|IPF13166.2|CAWG_00264	ORF|Uncharacterized	Ca22chr1A_C_albicans_SC5314	2568686	2572051	W	Protein with SEL-1 like protein domain; early-stage flow model biofilm induced
C1_11740W_A	0.00e+00		orf19.1143|C1_11740W_B|C1_11740W|orf19.8736|IPF26165.1|IPF20069.1|orf6.2173|CA6246|CaO19.8736|CaO19.1143|IPF20069|CAWG_00263	ORF|Uncharacterized	Ca22chr1A_C_albicans_SC5314	2572482	2573666	W	Ortholog of Pichia stipitis Pignal : PICST_30878, Spathaspora passalidarum NRRL Y-27907 : SPAPADRAFT_60017, Candida guilliermondii ATCC 6260 : PGUG_05223 and Candida tropicalis MYA-3404 : CTRG_01052
C1_11750W_A	0.00e+00	AVT4	orf19.1142|C1_11750W_B|C1_11750W|orf19.8735|IPF26160.1|IPF13162.2|Contig4-2171_0004|Contig4-2171_0005|orf6.2174|CA0954|AVT41|CaO19.1142|CaO19.8735|IPF13162|CAWG_00262	ORF|Uncharacterized	Ca22chr1A_C_albicans_SC5314	2574666	2576585	W	Putative vacuolar transporter of large neutral amino acids; induced by alpha pheromone in SpiderM medium	AVT4
C1_11860W_A	0.00e+00		orf19.5281|C1_11860W_B|C1_11860W|orf19.12746|IPF21985.1|IPF4697.2|Contig4-3082_0043|orf6.7661|CA4971|CaO19.5281|SCP160|CaO19.12746|IPF4697|CAWG_00255	ORF|Uncharacterized	Ca22chr1A_C_albicans_SC5314	2595221	2598883	W	Predicted essential RNA-binding G protein; ortholog an effector of mating response pathway in S. cerevisiae; mainly associated with nuclear envelope and ER; flow model and Spider biofilm repressed	SCP160
C1_11940C_A	0.00e+00		orf19.5271|C1_11940C_B|C1_11940C|orf19.12736|IPF21938.1|IPF2062.1|Contig4-3082_0026|orf6.7671|CA4979|CaO19.12736|CaO19.5271|IPF2062|CAWG_00247	ORF|Uncharacterized	Ca22chr1A_C_albicans_SC5314	2615726	2613981	C	Protein of unknown function; Hap43-induced gene
C1_11970C_A	0.00e+00		orf19.5269|C1_11970C_B|C1_11970C|orf19.12734|IPF21945.1|IPF2057.1|Contig4-3082_0018|orf6.7673|CA4981|CaO19.12734|CaO19.5269|IPF2057|CAWG_00245	ORF|Uncharacterized	Ca22chr1A_C_albicans_SC5314	2620410	2619019	C	Ortholog of C. dubliniensis CD36 : Cd36_11210, C. parapsilosis CDC317 : CPAR2_805180, Candida tenuis NRRL Y-1498 : CANTEDRAFT_116279 and Debaryomyces hansenii CBS767 : DEHA2B10714g
C1_11980W_A	0.00e+00	MED10	orf19.5268|C1_11980W_B|C1_11980W|orf19.12733|IPF21969.1|IPF2054.1|Contig4-3082_0015|orf6.7674|CA4982|CaO19.5268|NUT2|CaO19.12733|CAWG_00244	ORF|Uncharacterized	Ca22chr1A_C_albicans_SC5314	2620858	2621370	W	RNA polymerase II mediator complex subunit; possibly an essential gene, disruptants not obtained by UAU1 method	NUT2
C1_12000C_A	0.00e+00		orf19.5266|C1_12000C_B|C1_12000C|orf19.12731|IPF21948.1|IPF2052.1|Contig4-3082_0011|orf6.7676|CA4984|CaO19.5266|CaO19.12731|IPF2052|CAWG_00242	ORF|Uncharacterized	Ca22chr1A_C_albicans_SC5314	2626028	2624649	C	Planktonic growth-induced gene
C1_12040W_A	0.00e+00		orf19.5262|C1_12040W_B|C1_12040W|orf19.12727|IPF21975.1|IPF2045.1|Contig4-2701_0009|orf6.7680|CA4987|CaO19.5262|CaO19.12727|IPF2045|CAWG_00238	ORF|Uncharacterized	Ca22chr1A_C_albicans_SC5314	2634434	2634865	W	Ortholog of C. dubliniensis CD36 : Cd36_11270 and Candida albicans WO-1 : CAWG_00238
C1_12070C_A	0.00e+00		orf19.5258|C1_12070C_B|C1_12070C|orf19.12723|IPF21937.1|IPF2039.1|Contig4-2701_0004|orf6.7684|CA4990|CaO19.12723|CaO19.5258|IPF2039|CAWG_00235	ORF|Uncharacterized	Ca22chr1A_C_albicans_SC5314	2641018	2639138	C	Protein of unknown function; induced by nitric oxide
C1_12080W_A	0.00e+00	LCB4	orf19.5257|C1_12080W_B|C1_12080W|orf19.12722|IPF21943.1|IPF2037.1|Contig4-2701_0001|orf6.7685|CA4991|CaO19.12722|CaO19.5257|CAWG_00234	ORF|Uncharacterized	Ca22chr1A_C_albicans_SC5314	2641810	2643402	W	Putative sphingosine kinase; Tac1p-regulated expression; rat catheter biofilm induced	LCB4
C1_12100C_A	0.00e+00	PXA2	CAWG_00232|orf19.5255|C1_12100C_B|C1_12100C|orf19.12720|IPF21930.1|IPF2034.2|Contig4-3107_0029|orf6.7687|CA4993|CaO19.12720|CaO19.5255	ORF|Uncharacterized	Ca22chr1A_C_albicans_SC5314	2647321	2645318	C	Putative peroxisomal, half-size adrenoleukodystrophy protein (ALD or ALDp) subfamily ABC transporter; Gcn4p-regulated	PXA2
C1_12120W_A	0.00e+00		orf19.5253|C1_12120W_B|C1_12120W|orf19.12718|IPF21932.1|IPF2032.1|Contig4-3067_0003|orf6.7689|CA4995|CaO19.5253|CaO19.12718|IPF2032|YAK1|CAWG_00230	ORF|Uncharacterized	Ca22chr1A_C_albicans_SC5314	2648544	2650742	W	Has domain(s) with predicted ATP binding, protein tyrosine kinase activity and role in protein phosphorylation
C1_12170C_A	0.00e+00		orf19.5247|C1_12170C_B|C1_12170C|orf19.12712|IPF21951.1|IPF2023.2|Contig4-3067_0012|Contig4-3067_0013|orf6.7695|CA5000|CaO19.5247|CaO19.12712|IPF2023|CAWG_00225	ORF|Uncharacterized	Ca22chr1A_C_albicans_SC5314	2657330	2656050	C	Ortholog(s) have cytoplasm localization	OCA4
C1_12190W_A	0.00e+00	BUL4	orf19.5245|C1_12190W_B|C1_12190W|orf19.12710|IPF21933.1|IPF2021.1|Contig4-3067_0016|Contig4-3067_0017|orf6.7697|CA5002|CaO19.12710|CaO19.5245|IPF2021|CAWG_00223	ORF|Uncharacterized	Ca22chr1A_C_albicans_SC5314	2659187	2661355	W	Protein with a predicted BUL1 N-terminal and C-terminal domains; Bul1 binds the ubiquitin ligase Rsp5 in S. cerevisiae; Hap43-repressed gene; rat catheter biofilm induced
C1_12200W_A	0.00e+00	MCD4	orf19.5244|C1_12200W_B|C1_12200W|orf19.12709|IPF21997.1|IPF2019.2|Contig4-3067_0018|orf6.7698|CA5003|CaO19.5244|CaO19.12709|CAWG_00222	ORF|Uncharacterized	Ca22chr1A_C_albicans_SC5314	2661669	2664584	W	Protein of major facilitator superfamily; has phosphodiesterase/nucleotide pyrophosphatase domain; similar to S. cerevisiae Mcd4p, which acts in GPI anchor biosynthesis; possibly an essential gene, disruptants not obtained by UAU1 method	MCD4
C1_12220W_A	0.00e+00	CDC6	orf19.5242|C1_12220W_B|C1_12220W|orf19.12707|IPF2017.3|IPF28100.1|Contig4-3067_0020|orf6.769|orf6.7700|CA6297|CDC62.3f|CA0178|IPF2017.2|CAWG_00220	ORF|Uncharacterized	Ca22chr1A_C_albicans_SC5314	2666903	2668348	W	Putative ATP-binding protein with a predicted role in DNA replication; member of conserved Mcm1p regulon; periodic mRNA expression, peak at cell-cycle M/G1 phase	CDC6
C1_12350W_A	0.00e+00		orf19.5229|C1_12350W_B|C1_12350W|orf19.12694|IPF21994.1|IPF10406.2|Contig4-1973_0007|Contig4-2357_0011|orf6.2439|CA1110|CaO19.12694|DIS3|CaO19.5229|CAWG_00206	ORF|Uncharacterized	Ca22chr1A_C_albicans_SC5314	2690712	2693726	W	Ortholog(s) have 3'-5'-exoribonuclease activity, endoribonuclease activity, tRNA binding activity	DIS3
C1_12410C_A	0.00e+00	PKH2	orf19.5224|C1_12410C_B|C1_12410C|orf19.12690|IPF17210.3|IPF10418.1|Contig4-2423_0002|orf6.320|orf6.3685|CA1971|CaO19.5224|PKH1|CAWG_00200	ORF|Uncharacterized	Ca22chr1A_C_albicans_SC5314	2703026	2700195	C	Putative serine/threonine protein kinase; predicted role in sphingolipid-mediated signaling pathway that controls endocytosis; mRNA binds She3 and is localized to hyphal tips	PKH2
C1_12700W_A	0.00e+00		orf19.6353|C1_12700W_B|C1_12700W|orf19.13710|IPF20797.1|IPF11374.2|orf6.5782|CA3506|LPF40|CaO19.6353|CaO19.13710|IFA5|CAWG_00172	ORF|Uncharacterized	Ca22chr1A_C_albicans_SC5314	2767655	2769733	W	Ortholog of Candida albicans WO-1 : CAWG_00172
C1_12830C_A	0.00e+00		orf19.4913|C1_12830C_B|C1_12830C|orf19.12379|IPF22322.1|IPF15649.2|orf6.3292|CA1680|CaO19.4913|CaO19.12379|IPF15649|CAWG_00159	ORF|Uncharacterized	Ca22chr1A_C_albicans_SC5314	2796280	2792654	C	Ortholog(s) have ubiquitin binding activity, role in cellular protein localization, positive regulation of deubiquitinase activity and cell cortex of cell tip, cell division site, cytosol localization	DUF1
C1_12860C_A	0.00e+00		orf19.4916|C1_12860C_B|C1_12860C|orf19.12382|IPF22260.1|IPF19926.1|Contig4-2257_0013|Contig4-2257_0014|Contig4-2257_0016|orf6.3295|CA6216|YFW2|CaO19.12382|CaO19.4916|IPF12669.3f	ORF|Uncharacterized	Ca22chr1A_C_albicans_SC5314	2802220	2800779	C	Protein of unknown function; induced by alpha pheromone in SpiderM medium
C1_12870C_A	0.00e+00		orf19.4917|C1_12870C_B|C1_12870C|orf19.12383|IPF22284.1|IPF12669.2|Contig4-1725_0008|orf6.3296|CA6217|CaO19.4917|CaO19.12383|IPF12669.5f|CAWG_00155	ORF|Uncharacterized	Ca22chr1A_C_albicans_SC5314	2802952	2802305	C	Ortholog of Candida albicans WO-1 : CAWG_00155
C1_12880C_A	0.00e+00		orf19.4918|C1_12880C_B|C1_12880C|orf19.12384|IPF13890.3|IPF18629.1|Contig4-2364_0002|orf6.3297|orf6.1451|CA1682|TRA98|CaO19.12384|CaO19.4918|Cirt3	ORF|Uncharacterized	Ca22chr1A_C_albicans_SC5314	2805145	2803586	C	Has domain(s) with predicted DNA binding activity
C1_12900W_A	0.00e+00		orf19.4921|C1_12900W_B|C1_12900W|orf19.12387|IPF13892.3|IPF6070.2|Contig4-1725_0002|Contig4-1725_0005|orf6.3300|CA1684|CaO19.4921|YFW1|CaO19.12387|IPF6070|CAWG_00152	ORF|Uncharacterized	Ca22chr1A_C_albicans_SC5314	2807779	2809950	W	Ortholog of C. dubliniensis CD36 : Cd36_12030 and Candida albicans WO-1 : CAWG_00152
C1_12930C_A	0.00e+00		orf19.4923|C1_12930C_B|C1_12930C|orf19.12389|IPF22248.1|IPF6079.1|Contig4-2999_0016|orf6.5903|CA3595|CaO19.4923|CaO19.12389|IPF6079|CAWG_00150	ORF|Uncharacterized	Ca22chr1A_C_albicans_SC5314	2815155	2813599	C	Predicted membrane transporter; sugar porter (SP) family member, major facilitator superfamily; caspofungin induced; Spider biofilm induced
C1_12950W_A	0.00e+00		orf19.4924|C1_12950W_B|C1_12950W|orf19.12390|IPF22318.1|IPF6085.2|Contig4-2999_0010|Contig4-2999_0011|orf6.5904|CA3596|CaO19.12390|CaO19.4924|IPF6085|CAWG_00149	ORF|Uncharacterized	Ca22chr1A_C_albicans_SC5314	2815725	2819678	W	Protein of unknown function; repressed in ssr1 mutant; Spider biofilm induced
C1_13010W_A	0.00e+00		orf19.4929|C1_13010W_B|C1_13010W|orf19.12395|IPF22332.1|IPF19785.1|Contig4-2999_0001|Contig4-2999_0002|orf6.5909|CA3599|CaO19.4929|CaO19.12395|IPF19785|CAWG_00146	ORF|Uncharacterized	Ca22chr1A_C_albicans_SC5314	2831895	2835419	W	Ortholog(s) have translation regulator activity and role in RNA metabolic process, aerobic respiration, mitochondrial respiratory chain complex IV biogenesis, positive regulation of mitochondrial translational initiation	PET309
C1_13030C_A	0.00e+00		orf19.4931|C1_13030C_B|C1_13030C|orf19.12397|IPF22211.1|IPF15618.2|Contig4-2611_0003|Contig4-2611_0004|orf6.5911|YNL247WA|CA3601|CaO19.12397|CaO19.4931|IPF15618|CAWG_00144	ORF|Uncharacterized	Ca22chr1A_C_albicans_SC5314	2838695	2836350	C	Putative tRNA-Cys synthetase; induced by alpha pheromone in SpiderM medium; ribosomal subunits, translation factors, tRNA synthetases are downregulated upon phagocytosis by murine macrophage	YNL247W
C1_13060C_A	0.00e+00		orf19.4932|C1_13060C_B|C1_13060C|orf19.12398|IPF22213.1|IPF12940.2|Contig4-2611_0010|orf6.5912|CA3603|MEF1|CaO19.12398|CaO19.4932|CAWG_00142	ORF|Uncharacterized	Ca22chr1A_C_albicans_SC5314	2843242	2840957	C	Ortholog(s) have role in mitochondrial translation and mitochondrion localization	MEF1
C1_13120C_A	0.00e+00	MON2	orf19.4939|C1_13120C_B|C1_13120C|orf19.12405|IPF22294.1|IPF7880.2|Contig4-2962_0004|Contig4-2962_0005|Contig4-2962_0008|orf6.6051|CA3709|CaO19.4939|CaO19.12405|IPF7880|CAWG_00137	ORF|Uncharacterized	Ca22chr1A_C_albicans_SC5314	2866055	2861151	C	Peripheral membrane protein; role in endocytosis and vacuole integrity; flow model and rat catheter biofilm repressed	MON2
C1_13130C_A	0.00e+00		orf19.4940|C1_13130C_B|C1_13130C|orf19.12406|IPF22247.1|IPF7876.2|Contig4-2962_0002|orf6.6050|HIP1|CA3708|CaO19.4940|CaO19.12406|CAWG_00136	ORF|Uncharacterized	Ca22chr1A_C_albicans_SC5314	2868221	2866542	C	Putative histidine permease; fungal-specific (no human or murine homolog); Hap43p-induced gene
C1_13170C_A	0.00e+00	MSH6	orf19.4945|C1_13170C_B|C1_13170C|orf19.12411|IPF22327.1|IPF5670.1|Contig4-2994_0011|orf6.6045|CA3705|CaO19.12411|CaO19.4945|CAWG_00132	ORF|Uncharacterized	Ca22chr1A_C_albicans_SC5314	2879164	2875520	C	Protein similar to S. cerevisiae Msh6p, which is involved in mismatch repair; repressed under Cdc5p depletion; Hap43p-induced gene	MSH6
C1_13430C_A	0.00e+00		orf19.4970|C1_13430C_B|C1_13430C|orf19.12435|IPF15335.2|IPF28185.1|Contig4-2387_0004|orf6.180|orf6.1894|CA0766|CaO19.4970|IPF15335|CAWG_00108	ORF|Uncharacterized	Ca22chr1A_C_albicans_SC5314	2933711	2931984	C	Protein of unknown function; Spider biofilm induced
C1_13490C_A	0.00e+00		orf19.4981|C1_13490C_B|C1_13490C|orf19.12448|IPF22224.1|IPF11817.2|Contig4-2251_0004|orf6.2628|CA1231|CaO19.4981|CaO19.12448|IPF11817|CAWG_00102	ORF|Uncharacterized	Ca22chr1A_C_albicans_SC5314	2959928	2957814	C	Ortholog(s) have endoplasmic reticulum localization	ECM27
C1_13510C_A	0.00e+00	TGL99	orf19.4982|C1_13510C_B|C1_13510C|orf19.12449|IPF22252.1|IPF11815.2|Contig4-2494_0015|orf6.2629|CA1232|CaO19.12449|CaO19.4982|IPF11815|CAWG_00101	ORF|Uncharacterized	Ca22chr1A_C_albicans_SC5314	2962522	2960894	C	Has domain(s) with predicted role in lipid metabolic process
C1_13560W_A	0.00e+00		orf19.4988|C1_13560W_B|C1_13560W|orf19.12455|IPF22259.1|IPF1770.1|Contig4-3025_0024|orf6.8021|CA5272|CaO19.4988|CaO19.12455|IPF1770|CAWG_00096	ORF|Uncharacterized	Ca22chr1A_C_albicans_SC5314	2969916	2971433	W	S. cerevisiae ortholog Sae2 is an endonuclease that processes hairpin DNA structures with the MRX complex, involved in meiotic and mitotic double-strand break repair; upregulated in a cyr1 null mutant	SAE2
C1_13760W_A	0.00e+00	AGM1	orf19.5013|C1_13760W_B|C1_13760W|orf19.12480|IPF22253.1|IPF1827.2|Contig4-3061_0002|orf6.7996|CA5249|PCM1|CaO19.5013|CaO19.12480|CAWG_00076	ORF|Uncharacterized	Ca22chr1A_C_albicans_SC5314	3020866	3022500	W	Phosphoacetylglucosamine mutase (N-acetylglucosamine-phosphate mutase); enzyme of UDP-N-acetylglucosamine (UDP-GlcNAc) biosynthesis	PCM1
C1_13850C_A	0.00e+00	DAL7	orf19.5023|C1_13850C_B|C1_13850C|orf19.12490|IPF3032|IPF22258.1|IPF3032.1|Contig4-3075_0010|orf6.7986|CA5240|CaO19.5023|CaO19.12490|CAWG_00067	ORF|Uncharacterized	Ca22chr1A_C_albicans_SC5314	3044964	3043435	C	Putative allantoate permease; mutant is viable
C1_14080W_A	0.00e+00		orf19.7215|C1_14080W_B|C1_14080W|IPF883.1|Contig4-3017_0022|orf6.8115|CA5340|CaO19.7215|IPF883|CAWG_00046	ORF|Uncharacterized	Ca22chr1A_C_albicans_SC5314	3099207	3104663	W	Nucleolar protein; component of the small subunit processome containing the U3 snoRNA; involved in pre-18S rRNA processing; flow model biofilm repressed	UTP10
C1_14230C_A	0.00e+00	IRR1	orf19.7232|C1_14230C_B|C1_14230C|IPF850.1|Contig4-3043_0023|orf6.8132|orf6.8133|CA5355|CA5356|orf19.7233|IRR1.3f|CAWG_00031	ORF|Uncharacterized	Ca22chr1A_C_albicans_SC5314	3138674	3135405	C	Putative cohesin complex subunit; cell-cycle regulated periodic mRNA expression	IRR1
C1_14290C_A	0.00e+00	MDG1	orf19.7239|C1_14290C_B|C1_14290C|IPF836.1|Contig4-3014_0017|orf6.8139|CA5362|IPF836.3|CAWG_00025	ORF|Uncharacterized	Ca22chr1A_C_albicans_SC5314	3150121	3147891	C	Ortholog(s) have role in pheromone-dependent signal transduction involved in conjugation with cellular fusion and cytoplasm, membrane raft, nucleus, plasma membrane localization	MDG1
C1_14300C_A	0.00e+00	NCR1	orf19.7242|C1_14300C_B|C1_14300C|IPF829.1|Contig4-3014_0027|orf6.8142|CA5363|CaO19.7242|CAWG_00024	ORF|Uncharacterized	Ca22chr1A_C_albicans_SC5314	3154691	3150921	C	Putative vacuolar membrane protein; predicted role in sphingolipid metabolism; transcript regulated by Nrg1 and Mig1; induced by prostaglandins	NCR1
C1_14330W_A	0.00e+00		orf19.7245|C1_14330W_B|C1_14330W|IPF823.1|Contig4-3014_0031|orf6.8145|CA5366|CaO19.7245|IPF823|CAWG_00021	ORF|Uncharacterized	Ca22chr1A_C_albicans_SC5314	3157023	3158294	W	Ortholog(s) have tRNA (5-methylaminomethyl-2-thiouridylate)-methyltransferase activity, role in mitochondrial tRNA thio-modification and mitochondrion localization	SLM3
C2_00080C_A	0.00e+00	FAV3	orf19.1914|C2_00080C_B|C2_00080C|orf19.9470|IPF15437.1|IPF16233.1|Contig4-2107_0001|orf6.1965|orf6.802|CA0814|AMAN6|CaO19.1914|IPF16233|CAWG_03788	ORF|Uncharacterized	Ca22chr2A_C_albicans_SC5314	12443	11100	C	Putative alpha-1,6-mannanase; induced by mating factor in MTLa/MTLa opaque cells
C2_00410C_A	0.00e+00		orf19.2090|C2_00410C_B|C2_00410C|orf19.9637|IPF25327.1|IPF1169.2|Contig4-2971_0013|orf6.7465|CA4811|CaO19.9637|ECM16|CaO19.2090|CAWG_03821	ORF|Uncharacterized	Ca22chr2A_C_albicans_SC5314	62923	59132	C	Ortholog of S. cerevisiae Ecm16, an essential DEAH-box ATP-dependent RNA helicase specific to the U3 snoRNP required for 18S rRNA synthesis; Hap43-induced; Spider biofilm induced	ECM16
C2_00620C_A	0.00e+00		CAWG_03841|orf19.2066|C2_00620C_B|C2_00620C|orf19.9613|IPF25283.1|IPF1212.1|Contig4-3072_0006|orf6.7489|CA4831|CaO19.9613|CaO19.2066|IPF1212	ORF|Uncharacterized	Ca22chr2A_C_albicans_SC5314	99577	98606	C	Ortholog(s) have cytoplasm localization	EFM3
C2_00730C_A	0.00e+00		orf19.2051|C2_00730C_B|C2_00730C|orf19.9599|IPF25219.1|IPF29223.1|IPF7466.3|Contig4-3065_0015|orf6.431|orf6.5990|CA3659|orf19.2053|IPF7466|CA0077|IPF1239|IPF1239.1|CAWG_03852	ORF|Uncharacterized	Ca22chr2A_C_albicans_SC5314	126801	123700	C	Ortholog of C. dubliniensis CD36 : Cd36_15670, C. parapsilosis CDC317 : CPAR2_213100, Candida tenuis NRRL Y-1498 : CANTEDRAFT_135034 and Debaryomyces hansenii CBS767 : DEHA2E14960g
C2_00860C_A	0.00e+00		orf19.2038|C2_00860C_B|C2_00860C|orf19.9586|IPF25271.1|IPF4129.1|Contig4-2863_0018|Contig4-2863_0019|orf6.5977|CA3647|CaO19.9586|CaO19.2038|IPF4129|CAWG_03865	ORF|Uncharacterized	Ca22chr2A_C_albicans_SC5314	147394	146138	C	Protein of unknown function; Spider biofilm induced
C2_01140C_A	0.00e+00		orf19.2010|C2_01140C_B|C2_01140C|orf19.9561|IPF20150.1|IPF20049.1|Contig4-1979_0001|orf6.6350|orf6.776|CA3932|CaO19.2010|IPF20150|CAWG_03889	ORF|Uncharacterized	Ca22chr2A_C_albicans_SC5314	186258	185863	C	Ortholog of C. dubliniensis CD36 : Cd36_16030, C. parapsilosis CDC317 : CPAR2_213800, Debaryomyces hansenii CBS767 : DEHA2A01320g and Pichia stipitis Pignal : PICST_29434
C2_01170C_A	0.00e+00		orf19.2007|C2_01170C_B|C2_01170C|orf19.9558|IPF25347.1|IPF14688.2|Contig4-2862_0002|orf6.6353|CA3935|CaO19.2007|LUV1|CaO19.9558|IPF14688|CAWG_03892	ORF|Uncharacterized	Ca22chr2A_C_albicans_SC5314	192597	189661	C	Ortholog(s) have role in Golgi to vacuole transport, ascospore wall assembly, retrograde transport, endosome to Golgi and GARP complex, mitochondrion localization	VPS54
C2_01200C_A	0.00e+00	REG1	orf19.2005|C2_01200C_B|C2_01200C|orf19.9556|IPF4764.2|IPF29238.1|Contig4-2862_0007|orf6.6355|CA3938|CaO19.2005|IPF4764|CAWG_03895	ORF|Uncharacterized	Ca22chr2A_C_albicans_SC5314	198389	195354	C	Putative protein phosphatase regulatory subunit; Hap43-repressed gene; macrophage/pseudohyphal-induced; possibly regulated upon hyphal formation; flow model biofilm induced	REG1
C2_01220W_A	0.00e+00		orf19.2002|C2_01220W_B|C2_01220W|orf19.9553|IPF4755.2|IPF29205.1|Contig4-1886_0001|orf6.6358|CA3940|NIC96|CaO19.2002|CAWG_03897	ORF|Uncharacterized	Ca22chr2A_C_albicans_SC5314	204898	207780	W	Ortholog(s) have structural constituent of nuclear pore activity and role in nuclear pore organization, poly(A)+ mRNA export from nucleus, protein import into nucleus, ribosomal large subunit export from nucleus	NIC96
C2_01240C_A	0.00e+00		orf19.2000|C2_01240C_B|C2_01240C|orf19.9551|IPF25226.1|IPF4753.2|Contig4-2876_0001|orf6.6360|CA3942|CHL1|CaO19.2000|CaO19.9551|CAWG_03899	ORF|Uncharacterized	Ca22chr2A_C_albicans_SC5314	211288	208760	C	Ortholog(s) have DNA helicase activity, role in DNA replication initiation, donor selection, interstrand cross-link repair, mitotic sister chromatid cohesion, negative regulation of DNA recombination and cytosol, nucleus localization	CHL1
C2_01420C_A	0.00e+00		orf19.1447|C2_01420C_B|C2_01420C|orf19.9022|IPF25767.1|IPF7869.1|Contig4-3018_0021|orf6.7126|CA4552|CaO19.1447|CaO19.9022|IPF7869|CAWG_03915	ORF|Uncharacterized	Ca22chr2A_C_albicans_SC5314	256163	254547	C	Ortholog of C. dubliniensis CD36 : Cd36_16290, C. parapsilosis CDC317 : CPAR2_214050, Candida tenuis NRRL Y-1498 : CANTEDRAFT_92180 and Debaryomyces hansenii CBS767 : DEHA2A01738g
C2_01700C_A	0.00e+00	HAP42	CAWG_03942|orf19.1481|C2_01700C_B|C2_01700C|orf19.9056|IPF25743.1|IPF4403.2|Contig4-2219_0003|Contig4-2219_0005|orf6.2105|CA0904|CaO19.1481|CaO19.9056|IPF4403	ORF|Uncharacterized	Ca22chr2A_C_albicans_SC5314	308888	306372	C	Predicted transcription factor; possibly an essential gene, disruptants not obtained by UAU1 method
C2_02020W_A	0.00e+00		orf19.1516|C2_02020W_B|C2_02020W|orf19.9091|IPF17697.2|IPF8246.2|Contig4-2807_0008|orf6.3397|orf6.3967|CA1752|UBP14|CaO19.1516|CAWG_03970	ORF|Uncharacterized	Ca22chr2A_C_albicans_SC5314	389582	391966	W	Ortholog(s) have ubiquitin-specific protease activity	UBP14
C2_02040W_A	0.00e+00		orf19.1519|C2_02040W_B|C2_02040W|orf19.9094|IPF25872.1|IPF8252.2|Contig4-2807_0006|orf6.3394|CA1750|CaO19.1519|CaO19.9094|IPF8252|CAWG_03972	ORF|Uncharacterized	Ca22chr2A_C_albicans_SC5314	394268	397570	W	Protein of unknown function; Hap43-repressed gene
C2_02050C_A	0.00e+00		orf19.1522|C2_02050C_B|C2_02050C|orf19.9097|IPF25875.1|IPF8257.2|Contig4-2807_0004|orf6.1171|orf6.3391|CA1748|CaO19.1522|IPF8257.5f|IPF8257|CAWG_03973	ORF|Uncharacterized	Ca22chr2A_C_albicans_SC5314	401169	398041	C	Ortholog of C. dubliniensis CD36 : Cd36_16850, C. parapsilosis CDC317 : CPAR2_211990, Candida tenuis NRRL Y-1498 : cten_CGOB_00169 and Debaryomyces hansenii CBS767 : DEHA2G03036g
C2_02070W_A	0.00e+00	SPR3	CAWG_03975|orf19.1524|C2_02070W_B|C2_02070W|orf19.9100|IPF15746.3|IPF16732.2|Contig4-1766_0002|Contig4-2017_0004|orf6.1173|orf6.1204|CA0363|CaO19.1524	ORF|Uncharacterized	Ca22chr2A_C_albicans_SC5314	405503	406978	W	Septin; mutant has no obvious phenotype	SPR3
C2_02350C_A	0.00e+00	SAC3	orf19.1555|C2_02350C_B|C2_02350C|orf19.9129|IPF7130.2|IPF29415.1|IPF18010.3|Contig4-2824_0019|Contig4-2824_0021|orf6.355|orf6.6413|CA6258|CA3982|orf19.1556|SAC3.3f|CAWG_04003	ORF|Uncharacterized	Ca22chr2A_C_albicans_SC5314	468125	464454	C	Putative nuclear pore-associated protein, required for small ribosomal subunit biogenesis; possibly an essential gene, disruptants not obtained by UAU1 method	SAC3
C2_02360C_A	0.00e+00		orf19.1557|C2_02360C_B|C2_02360C|orf19.9130|IPF7133.1|IPF19325.2|Contig4-2824_0012|Contig4-2824_0014|orf6.356|orf6.6414|CA3983|CaO19.1557|IPF7133|IPF7133.3|CAWG_04004	ORF|Uncharacterized	Ca22chr2A_C_albicans_SC5314	469331	468489	C	Ortholog(s) have S-adenosylmethionine-dependent methyltransferase activity, role in protein methylation and cytosol, nucleus localization	RKM5
C2_02420C_A	0.00e+00		orf19.1565|C2_02420C_B|C2_02420C|orf19.9138|IPF25756.1|IPF7147.2|Contig4-2824_0022|orf6.6422|CA3989|DUS3|CaO19.1565|CaO19.9138|IPF7147|CAWG_04010	ORF|Uncharacterized	Ca22chr2A_C_albicans_SC5314	481102	479261	C	Protein of unknown function	DUS3
C2_02610C_A	0.00e+00	HGT20	orf19.1587|C2_02610C_B|C2_02610C|orf19.9160|IPF25777.1|IPF13131.2|Contig4-3005_0004|orf6.5333|CA3158|CaO19.9160|CaO19.1587|IPF13131.3|CAWG_04029	ORF|Uncharacterized	Ca22chr2A_C_albicans_SC5314	528321	526810	C	Putative glucose transporter of the major facilitator superfamily; the C. albicans glucose transporter family comprises 20 members; 12 probable membrane-spanning segments; regulated by Nrg1
C2_02850W_A	0.00e+00	UGA6	orf19.5820|C2_02850W_B|C2_02850W|orf19.13242|IPF5691.3|IPF27909.1|Contig4-2836_0014|orf6.4039|orf6.6158|CA3798|UGA42|CaO19.5820|CA2224|UGA6.3eoc|IPF19944.1|CAWG_04053	ORF|Uncharacterized	Ca22chr2A_C_albicans_SC5314	570077	571711	W	Putative GABA-specific permease; decreased transcription is observed upon benomyl treatment or in an azole-resistant strain that overexpresses MDR1
C2_03340W_A	0.00e+00		orf19.894|C2_03340W_B|C2_03340W|orf19.8513|IPF26401.1|IPF3670.2|Contig4-3099_0008|Contig4-3099_0010|orf6.7283|CA4678|RGP1|CaO19.8513|CaO19.894|IPF3670|CAWG_04101	ORF|Uncharacterized	Ca22chr2A_C_albicans_SC5314	692973	695063	W	Ortholog(s) have guanyl-nucleotide exchange factor activity, role in retrograde transport, endosome to Golgi and Golgi membrane, Ric1p-Rgp1p complex, guanyl-nucleotide exchange factor complex localization	RGP1
C2_03780C_A	0.00e+00		orf19.843|C2_03780C_B|C2_03780C|orf19.8463|IPF3409.2|IPF29645.1|Contig4-2729_0007|orf6.3751|CA2019|CaO19.8463|CaO19.843|IPF3409|CAWG_04139	ORF|Uncharacterized	Ca22chr2A_C_albicans_SC5314	800725	798539	C	Putative DNA repair exonuclease; fungal-specific (no human or murine homolog)	DCR2
C2_03800C_A	0.00e+00		orf19.841|C2_03800C_B|C2_03800C|orf19.8461|IPF26400.1|IPF3406.3|Contig4-2739_0006|orf6.3753|orf6.3852|CA2093|CaO19.841|IPF3406|IPF3406.2|CAWG_04141	ORF|Uncharacterized	Ca22chr2A_C_albicans_SC5314	803990	801900	C	Ortholog(s) have role in Golgi vesicle transport and Golgi membrane localization	COY1
C2_03900C_A	0.00e+00		orf19.835|C2_03900C_B|C2_03900C|orf19.8455|IPF26392.1|IPF3392.2|Contig4-2676_0003|Contig4-2676_0006|orf6.3846|CA2086|CaO19.8455|CaO19.835|IPF3392|CAWG_04148	ORF|Uncharacterized	Ca22chr2A_C_albicans_SC5314	815788	813428	C	Ortholog(s) have role in nucleosome mobilization and Ino80 complex, cytosol localization	IES1
C2_04110W_A	0.00e+00		orf19.810|C2_04110W_B|C2_04110W|orf19.8430|IPF26490.1|IPF5050.2|Contig4-2861_0001|orf6.6701|CA4212|CaO19.810|HFM1|CaO19.8430|CAWG_04168	ORF|Uncharacterized	Ca22chr2A_C_albicans_SC5314	864185	867989	W	Ortholog(s) have DNA helicase activity, role in DNA unwinding involved in DNA replication, reciprocal meiotic recombination, synapsis and nucleus localization	HFM1
C2_04230W_A	0.00e+00	BAT21	orf19.797|C2_04230W_B|C2_04230W|orf19.8417|IPF19656.1|IPF5075.1|Contig4-2905_0017|orf6.1137|orf6.2997|orf6.2998|CA0330|CaO19.797|BAT2|CAWG_04179	ORF|Uncharacterized	Ca22chr2A_C_albicans_SC5314	887776	888957	W	Putative branched chain amino acid aminotransferase; regulated by Gcn4, Gcn2; induced in response to amino acid starvation (3-aminotriazole treatment); early-stage flow model biofilm formation	BAT2
C2_04360W_A	0.00e+00		orf19.4518|C2_04360W_B|C2_04360W|orf19.11993|IPF11424|IPF22738.1|IPF11424.1|Contig4-2521_0003|Contig4-2521_0005|Contig4-2521_0006|orf6.4993|CA2909|CaO19.4518|CaO19.11993|CAWG_04192	ORF|Uncharacterized	Ca22chr2A_C_albicans_SC5314	911437	914340	W	Protein kinase of unknown function; mutants are viable	YPL150W
C2_04400W_A	0.00e+00		orf19.4513|C2_04400W_B|C2_04400W|orf19.11988|IPF11204.3|IPF11205.2|Contig4-2894_0002|orf6.280|orf6.4998|CA2913|CaO19.4513|IPF11205|CAWG_04196	ORF|Uncharacterized	Ca22chr2A_C_albicans_SC5314	920773	921963	W	Protein of unknown function; mutants are viable; rat catheter and Spider biofilm induced
C2_04410W_A	0.00e+00		orf19.4511|C2_04410W_B|C2_04410W|orf19.11987|IPF19361.2|IPF11201.1|Contig4-2894_0006|Contig4-2894_0007|orf6.281|orf6.5000|orf6.4999|CA2915|CA2914|orf19.4512|IFA17.3f|CAWG_04197	ORF|Uncharacterized	Ca22chr2A_C_albicans_SC5314	922531	924594	W	Ortholog of Candida albicans WO-1 : CAWG_04197
C2_04500W_A	0.00e+00		CAWG_04206|orf19.4502|C2_04500W_B|C2_04500W|orf19.11978|IPF22754.1|IPF4789.2|Contig4-2993_0016|orf6.4194|CA2331|CaO19.4502|MOT1|CaO19.11978	ORF|Uncharacterized	Ca22chr2A_C_albicans_SC5314	940654	946401	W	Ortholog(s) have ATPase activity, DNA binding, TBP-class protein binding activity	MOT1
C2_04740C_A	0.00e+00		orf19.193|C2_04740C_B|C2_04740C|orf19.7823|IPF27135.1|IPF14730.2|Contig4-2639_0009|orf6.2966|orf6.1142|CA1449|CaO19.193|IPF14730|IPF14730.5eoc|IPF14730.1|CAWG_04230	ORF|Uncharacterized	Ca22chr2A_C_albicans_SC5314	994097	993261	C	Ortholog of C. dubliniensis CD36 : Cd36_19310, C. parapsilosis CDC317 : CPAR2_209710, Candida tenuis NRRL Y-1498 : CANTEDRAFT_113479 and Debaryomyces hansenii CBS767 : DEHA2C15114g
C2_04780W_A	0.00e+00		orf19.188|C2_04780W_B|C2_04780W|orf19.7818|IPF13416.3|IPF18673.1|IPF13410.3|orf6.2960|orf6.950|orf6.2961|CA6314|CA0237|orf19.187|CaO19.188|IPF13416.5f|IPF13416|IPF13416.2|CAWG_04234	ORF|Uncharacterized	Ca22chr2A_C_albicans_SC5314	1001834	1004284	W	Ortholog of Candida albicans WO-1 : CAWG_04234
C2_04970W_A	0.00e+00	ABP2	orf19.3529|C2_04970W_B|C2_04970W|orf19.11013|IPF4463.2|IPF28729.1|Contig4-2446_0007|orf6.1501|CA0522|CaO19.3529|CaO19.11013|IPF4463|CAWG_04250	ORF|Uncharacterized	Ca22chr2A_C_albicans_SC5314	1036592	1038424	W	Putative alpha-actinin-like protein; induced by alpha pheromone in SpiderM medium
C2_05160C_A	0.00e+00		orf19.3547|C2_05160C_B|C2_05160C|orf19.11031|IPF23709.1|IPF16996.2|Contig4-2204_0001|orf6.4654|CA2667|CaO19.11031|CaO19.3547|IPF16996|CAWG_04268	ORF|Uncharacterized	Ca22chr2A_C_albicans_SC5314	1067179	1065176	C	Ortholog(s) have mRNA 3'-UTR binding, translation repressor activity, nucleic acid binding activity, role in negative regulation of translation, ribosomal large subunit biogenesis and large ribosomal subunit, nucleolus localization	PUF6
C2_05370C_A	0.00e+00	RXT3	orf19.3568|C2_05370C_B|C2_05370C|orf19.11052|IPF23717.1|IPF3198.2|Contig4-3023_0020|orf6.5761|CA3488|CaO19.11052|CaO19.3568|IPF3198|CAWG_04287	ORF|Uncharacterized	Ca22chr2A_C_albicans_SC5314	1104064	1102511	C	Putative transcriptional repressor	RXT3
C2_06010W_A	0.00e+00	SPO72	orf19.4119|C2_06010W_B|C2_06010W|orf19.11601|IPF23167.1|IPF12198.2|Contig4-2495_0008|orf6.3194|CA1611|ATG2|CaO19.4119|CaO19.11601|CAWG_04345	ORF|Uncharacterized	Ca22chr2A_C_albicans_SC5314	1225302	1230872	W	Protein described as similar to S. cerevisiae sporulation protein; ortholog of S. cerevisiae Atg2, an autophagic vesicle formation protein; up-regulation associated with azole resistance; Spider biofilm induced	ATG2
C2_06120C_A	0.00e+00		orf19.4106|C2_06120C_B|C2_06120C|orf19.11587|IPF23151.1|IPF2111.1|Contig4-2950_0005|orf6.6830|CA4316|CaO19.4106|CaO19.11587|IPF2111|CAWG_04355	ORF|Uncharacterized	Ca22chr2A_C_albicans_SC5314	1250850	1249804	C	Ortholog of S. cerevisiae : YJR141W, C. glabrata CBS138 : CAGL0M00264g, C. dubliniensis CD36 : Cd36_20520, C. parapsilosis CDC317 : CPAR2_104880 and Candida tenuis NRRL Y-1498 : CANTEDRAFT_126860	YJR141W
C2_06350C_A	0.00e+00		orf19.5499|C2_06350C_B|C2_06350C|orf19.12954|IPF21663.1|IPF5856.2|orf6.4658|CA2671|CaO19.5499|HPD99|CaO19.12954|IPF5856|CAWG_04379	ORF|Uncharacterized	Ca22chr2A_C_albicans_SC5314	1299199	1297757	C	Ortholog(s) have 4-hydroxyphenylpyruvate dioxygenase activity and role in aromatic amino acid family biosynthetic process
C2_06510W_A	0.00e+00		orf19.27|C2_06510W_B|C2_06510W|orf19.7698|IPF27218.1|IPF3854.1|Contig4-3047_0026|orf6.5921|CA3610|CaO19.7698|CaO19.27|IPF3854|CAWG_04390	ORF|Uncharacterized	Ca22chr2A_C_albicans_SC5314	1321731	1323038	W	Ortholog of C. dubliniensis CD36 : Cd36_20860, C. parapsilosis CDC317 : CPAR2_104250, Candida tenuis NRRL Y-1498 : CANTEDRAFT_115100 and Debaryomyces hansenii CBS767 : DEHA2E10450g
C2_06840W_A	0.00e+00	SPR1	orf19.2237|C2_06840W_B|C2_06840W|orf19.9779|IPF25049.1|IPF19900.1|Contig4-2838_0007|Contig4-2838_0008|orf6.2395|CA1078|CaO19.2237|CaO19.9779|CAWG_05783	ORF|Uncharacterized	Ca22chr2A_C_albicans_SC5314	1402344	1403921	W	Putative GPI-anchored protein; similar but not orthologous to S. cerevisiae Spr1, a sporulation-specific exo-1,3-beta-glucanase; mutant is viable
C2_07360W_A	0.00e+00		orf19.1900|C2_07360W_B|C2_07360W|orf19.9456|IPF25434.1|IPF6444.2|Contig4-2752_0013|orf6.7020|CA4472|CaO19.9456|TGS1|CaO19.1900|IPF6444|CAWG_05832	ORF|Uncharacterized	Ca22chr2A_C_albicans_SC5314	1503394	1504845	W	Ortholog(s) have RNA methyltransferase activity, role in 7-methylguanosine cap hypermethylation, meiosis, nucleologenesis, regulation of telomere maintenance via telomerase and nucleolus localization	TGS1
C2_07610C_A	0.00e+00		orf19.1864|C2_07610C_B|C2_07610C|orf19.9420|IPF4062.2|IPF19004.2|Contig4-3010_0027|orf6.1264|orf6.7056|CA4496|CaO19.1864|IPF4062|CAWG_05857	ORF|Uncharacterized	Ca22chr2A_C_albicans_SC5314	1554259	1552100	C	Ortholog(s) have role in ribosome-associated ubiquitin-dependent protein catabolic process and RQC complex, cytosol, cytosolic large ribosomal subunit localization	RQC1
C2_07900W_A	0.00e+00	GDH2	orf19.2192|C2_07900W_B|C2_07900W|orf19.9738|IPF19745.1|IPF29185.1|Contig4-2073_0005|Contig4-2073_0006|Contig4-2075_0005|orf6.3428|CA1775|CaO19.2192|CAWG_05884	ORF|Uncharacterized	Ca22chr2A_C_albicans_SC5314	1608279	1611449	W	Putative NAD-specific glutamate dehydrogenase; fungal-specific; transcript regulated by Nrg1, Mig1, Tup1, and Gcn4; stationary phase enriched protein; flow model biofilm induced; Spider biofilm induced	GDH2
C2_08380C_A	0.00e+00		orf19.1434|C2_08380C_B|C2_08380C|orf19.9008|IPF9733.2|IPF17695.2|Contig4-2267_0004|orf6.1038|orf6.1203|CA0272|CaO19.1434|DPB11|CAWG_05924	ORF|Uncharacterized	Ca22chr2A_C_albicans_SC5314	1694329	1692182	C	Ortholog(s) have protein kinase activator activity	DPB11
C2_08420W_A	0.00e+00		orf19.3639|C2_08420W_B|C2_08420W|orf19.11121|IPF23673.1|IPF14127.2|Contig4-2385_0005|orf6.2754|CA1314|CaO19.3639|MAG1|CaO19.11121|CAWG_05926	ORF|Uncharacterized	Ca22chr2A_C_albicans_SC5314	1699140	1700204	W	Ortholog(s) have alkylbase DNA N-glycosylase activity and role in DNA dealkylation involved in DNA repair, base-excision repair, AP site formation	MAG1
C2_08460C_A	0.00e+00		orf19.3633|C2_08460C_B|C2_08460C|orf19.11115|IPF23682.1|IPF14233.1|Contig4-2417_0003|orf6.2748|CA1311|CaO19.11115|CaO19.3633|IPF14233|CAWG_05930	ORF|Uncharacterized	Ca22chr2A_C_albicans_SC5314	1709996	1709508	C	Ortholog(s) have role in purine nucleobase catabolic process and cytosol, nucleus localization
C2_08530C_A	0.00e+00		orf19.3626|C2_08530C_B|C2_08530C|orf19.11109|IPF23662.1|IPF18957.1|IPF11988.2|IPF28722.1|Contig4-1622_0003|Contig4-3078_0001|orf6.1479|CA0506|IPF11988.5f|IPF11988|CAWG_05937	ORF|Uncharacterized	Ca22chr2A_C_albicans_SC5314	1726340	1724226	C	Ortholog(s) have cytosol, nucleus localization	YML096W
C2_08550C_A	0.00e+00	MSU1	orf19.3624|C2_08550C_B|C2_08550C|orf19.11107|IPF11991.3|IPF28720.1|Contig4-2568_0003|orf6.1481|orf6.1516|CA0508|CaO19.3624|IPF11991|IPF11991.2|CAWG_05939	ORF|Uncharacterized	Ca22chr2A_C_albicans_SC5314	1731656	1728216	C	Ortholog(s) have exoribonuclease II activity, role in mitochondrial RNA catabolic process and mitochondrial degradosome localization	DSS1
C2_08660C_A	0.00e+00		orf19.3610|C2_08660C_B|C2_08660C|orf19.11093|IPF5197|IPF23660.1|IPF5197.2|Contig4-2807_0005|orf6.2466|CA1129|CaO19.3610|CaO19.11093|CAWG_05950	ORF|Uncharacterized	Ca22chr2A_C_albicans_SC5314	1761676	1759736	C	Protein of unknown function; upregulation correlates with clinical development of fluconazole resistance; regulated by Sef1, Sfu1, and Hap43
C2_08760C_A	0.00e+00	TIF4631	orf19.3599|C2_08760C_B|C2_08760C|orf19.11082|IPF19840.2|IPF17394.3|eIF4G|Contig4-2333_0003|orf6.315|orf6.705|orf6.2228|CA0048|TIF46|CaO19.3599|IPF17394.2	ORF|Uncharacterized	Ca22chr2A_C_albicans_SC5314	1783114	1779860	C	Putative translation initiation factor eIF4G; overexpression causes hyperfilamentation; hyphal- and macrophage-induced; genes encoding some translation factors are downregulated upon phagocytosis by murine macrophage	TIF4631
C2_08910C_A	0.00e+00		orf19.216|C2_08910C_B|C2_08910C|orf19.7848|IPF12319|IPF13203.3|IPF12319.2|Contig4-2967_0004|orf6.5157|orf6.28|CA3032|CaO19.216	ORF|Uncharacterized	Ca22chr2A_C_albicans_SC5314	1814407	1812881	C	Protein with a metallo-dependent phosphatase domain; ketoconazole-induced; upregulation correlates with clinical development of fluconazole resistance
C2_09100C_A	0.00e+00		orf19.4068|C2_09100C_B|C2_09100C|orf19.11551|IPF17322.2|IPF9462.2|orf6.2486|orf6.604|CA1140|CaO19.4068|IPF17322.3f|CAWG_05991	ORF|Uncharacterized	Ca22chr2A_C_albicans_SC5314	1862481	1860193	C	Protein of unknown function; flow model biofilm induced
C2_09560C_A	0.00e+00		orf19.1400|C2_09560C_B|C2_09560C|orf19.8978|IPF25931.1|IPF7679.2|Contig4-2842_0014|orf6.5353|CA3172|CaO19.1400|CSN2|CaO19.8978|IPF7676|CAWG_06029	ORF|Uncharacterized	Ca22chr2A_C_albicans_SC5314	1957033	1954790	C	Ortholog of C. dubliniensis CD36 : Cd36_23640, C. parapsilosis CDC317 : CPAR2_406130, Candida tenuis NRRL Y-1498 : CANTEDRAFT_116273 and Debaryomyces hansenii CBS767 : DEHA2B11176g
C2_09690C_A	0.00e+00		orf19.1383|C2_09690C_B|C2_09690C|orf19.8963|IPF12388.1|IPF14542.1|IPF12387.1|Contig4-1457_0003|Contig4-1457_0005|Contig4-2576_0002|orf6.2081|orf6.2080|orf6.4169|CA6254|CA2316|orf19.1384|CaO19.1383|IPF14542.5f|CAWG_06042	ORF|Uncharacterized	Ca22chr2A_C_albicans_SC5314	1982229	1980286	C	Protein of unknown function; induced by alpha pheromone in SpiderM medium
C2_09790W_A	0.00e+00		orf19.1371|C2_09790W_B|C2_09790W|orf19.8951|IPF25945.1|IPF9869.2|orf6.1147|orf6.4157|CA0336|CaO19.1371|IPF9869|CAWG_06052	ORF|Uncharacterized	Ca22chr2A_C_albicans_SC5314	1999375	2000892	W	Ortholog of C. dubliniensis CD36 : Cd36_23880, C. parapsilosis CDC317 : CPAR2_806590, Candida tenuis NRRL Y-1498 : CANTEDRAFT_92769 and Debaryomyces hansenii CBS767 : DEHA2B13376g
C2_09820W_A	0.00e+00		orf19.1368|C2_09820W_B|C2_09820W|orf19.8948|IPF25936.1|IPF8985.3|Contig4-2532_0008|orf6.291|orf6.5300|CA0045|CaO19.1368|IPF8985|IPF8985.5eoc|IPF8985.2|CAWG_06055	ORF|Uncharacterized	Ca22chr2A_C_albicans_SC5314	2009284	2011107	W	Protein of unknown function; flow model biofilm induced; Spider biofilm induced
C2_09850C_A	0.00e+00		orf19.1366|C2_09850C_B|C2_09850C|orf19.8946|IPF25949.1|IPF8990.1|Contig4-2532_0003|orf6.5298|CA3135|CaO19.1366|CaO19.8946|IPF8990|CAWG_06057	ORF|Uncharacterized	Ca22chr2A_C_albicans_SC5314	2015478	2014219	C	Has domain(s) with predicted oxidoreductase activity, acting on paired donors, with incorporation or reduction of molecular oxygen, 2-oxoglutarate as one donor, and incorporation of one atom each of oxygen into both donors activity
C2_10020C_A	0.00e+00		orf19.1780|C2_10020C_B|C2_10020C|orf19.9346|IPF25562.1|IPF16648.1|Contig4-1793_0004|orf6.2527|CA1166|CaO19.1780|CaO19.9346|IFO1|CAWG_06073	ORF|Uncharacterized	Ca22chr2A_C_albicans_SC5314	2051806	2050568	C	Has domain(s) with predicted catalytic activity
C2_10070W_A	0.00e+00		orf19.1774|C2_10070W_B|C2_10070W|IPF9033.1|IPF9034.1|Contig4-2728_0003|orf6.2662|orf6.2663|CA1253|CA1254|orf19.1775|CA0636|CA0639|FDH3.3f|FDH4.3f|IPF18026.2|CAWG_06078	ORF|Uncharacterized	Ca22chr2A_C_albicans_SC5314	2064740	2065882	W	Predicted dehydrogenase; transcript upregulated in an RHE model of oral candidiasis; virulence-group-correlated expression; Spider biofilm repressed
C2_10250C_A	0.00e+00	SET2	orf19.1755|C2_10250C_B|C2_10250C|orf19.9324|IPF25548.1|IPF6862.2|Contig4-2851_0005|Contig4-2851_0006|orf6.4094|CA2264|CaO19.1755|CaO19.9324|CAWG_06096	ORF|Uncharacterized	Ca22chr2A_C_albicans_SC5314	2111715	2109181	C	Ortholog(s) have histone methyltransferase activity (H3-K36 specific) activity	SET2
C2_10300C_A	0.00e+00		orf19.1748|C2_10300C_B|C2_10300C|orf19.9316|IPF19639.1|IPF19640.2|Contig4-2591_0004|orf6.1825|orf6.2021|CA0853|CaO19.1748|IPF19640|CAWG_06101	ORF|Uncharacterized	Ca22chr2A_C_albicans_SC5314	2124740	2122695	C	Protein of unknown function; shows colony morphology-related gene regulation by Ssn6
C2_10310C_A	0.00e+00	KIP2	orf19.1747|C2_10310C_B|C2_10310C|orf19.9315|IPF10752.2|IPF16668.3|Contig4-2591_0011|orf6.2020|orf6.86|CA0852|CaO19.1747|CAWG_06102	ORF|Uncharacterized	Ca22chr2A_C_albicans_SC5314	2127308	2125311	C	Putative kinesin-related motor protein involved in mitotic spindle positioning; repressed by alpha pheromone in SpiderM medium; periodic mRNA expression, peak at cell-cycle G2/M phase	KIP2
C2_10550C_A	0.00e+00	GCN1	orf19.5328|C2_10550C_B|C2_10550C|orf19.12788|orf19.12789|orf19.12793|IPF21822.1|IPF797.1|Contig4-3102_0061|orf6.8317|orf6.8322|orf6.8318|CA5492|CA5493|orf19.5329|orf19.5333|GCN1.3f|CAWG_06117	ORF|Uncharacterized	Ca22chr2A_C_albicans_SC5314	2179213	2171966	C	Ortholog(s) have role in regulation of translational elongation and cytosolic ribosome, extracellular region, mitochondrion localization	GCN1
C2_10780C_A	0.00e+00	PSO2	orf19.5362|C2_10780C_B|C2_10780C|orf19.12822|IPF21842.1|IPF730.1|Contig4-3102_0020|Contig4-3102_0021|orf6.8351|CA5514|CaO19.12822|CaO19.5362|IPF730|CAWG_06139	ORF|Uncharacterized	Ca22chr2A_C_albicans_SC5314	2215209	2213596	C	Putative DNA cross-link repair protein; expressed in opaque or white MTLa/MTLa or MTLalpha/MTLalpha, but not MTLa/MTLalpha cells; telomere-proximal gene; mutation does not affect white-to-opaque phenotypic switching
C2_10820C_A	0.00e+00		orf19.5365|C2_10820C_B|C2_10820C|orf19.12825|orf19.12826|IPF721.3f|IPF21841.1|IPF724.2|IPF721.5f|Contig4-3102_0014|Contig4-3102_0015|orf6.8354|orf6.8355|CA5517|CA5518|orf19.5366|CAWG_06142	ORF|Uncharacterized	Ca22chr2A_C_albicans_SC5314	2220897	2217265	C	S. cerevisiae ortholog YMR259C interacts with Trm7 for 2'-O-methylation of C32 of substrate tRNAs; downregulated by fluphenazine treatment or in an azole-resistant strain that overexpresses CDR1 and CDR2	TRM732
C2_10840W_A	0.00e+00	RDH54	orf19.5367|C2_10840W_B|C2_10840W|orf19.12827|IPF21823.1|IPF718.1|Contig4-3102_0011|orf6.8356|CA5519|CaO19.12827|CaO19.5367|CAWG_06143	ORF|Uncharacterized	Ca22chr2A_C_albicans_SC5314	2221521	2223911	W	Putative DNA-dependent ATPase with a predicted role in DNA recombination and repair; transcriptionally induced by interaction with macrophages	RDH54
C2_10850C_A	0.00e+00		orf19.5368|C2_10850C_B|C2_10850C|orf19.12828|IPF21843.1|IPF714.1|Contig4-3102_0010|orf6.8357|CA5520|CaO19.12828|CaO19.5368|IPF714|CAWG_06144	ORF|Uncharacterized	Ca22chr2A_C_albicans_SC5314	2225521	2223908	C	Ortholog of Vms1; component of a Cdc48-complex involved in protein quality control in S. cerevisiae; Spider biofilm repressed	VMS1
C3_00790W_A	0.00e+00		orf19.5376|C3_00790W_B|C3_00790W|orf19.12831|IPF16051.2|IPF21697.1|IPF28022.1|Contig4-2974_0004|orf6.1589|orf6.4138|CA0577|orf19.3068|CaO19.5376|CaO19.12831|CAWG_02415	ORF|Uncharacterized	Ca22chr3A_C_albicans_SC5314	148258	150693	W	Ortholog of S. cerevisiae Elm1; a serine/threonine protein kinase that regulates cellular morphogenesis, septin behavior, and cytokinesis in S. cerevisiae; possibly an essential gene, disruptants not obtained by UAU1 method	ELM1
C3_00820W_A	0.00e+00	SCT1	orf19.1289|C3_00820W_B|C3_00820W|IPF9596.1|IPF18377.2|Contig4-2784_0001|orf6.883|orf6.5315|CA0214|orf19.6154|CaO19.1289|SCT11|CAWG_02419	ORF|Uncharacterized	Ca22chr3A_C_albicans_SC5314	162853	165165	W	Putative glycerol-3-phosphate O-acyltransferase; fungal-specific (no human or murine homolog)	SCT1
C3_00830C_A	0.00e+00		orf19.6155|C3_00830C_B|C3_00830C|CDC9|IPF9796.2|Contig4-2784_0016|orf6.5316|CA3145|CaO19.6155|CAWG_02420	ORF|Uncharacterized	Ca22chr3A_C_albicans_SC5314	167640	165331	C	Ortholog(s) have DNA ligase (ATP) activity and role in DNA ligation, DNA recombination, DNA replication, Okazaki fragment processing, base-excision repair, mitotic cell cycle, nucleotide-excision repair, telomere maintenance	CDC9
C3_00850C_A	0.00e+00		orf19.6160|C3_00850C_B|C3_00850C|IPF9803.2|Contig4-2310_0003|orf6.5321|CA3147|CaO19.6160|IPF9803|CAWG_02422	ORF|Uncharacterized	Ca22chr3A_C_albicans_SC5314	171333	168883	C	Ortholog(s) have role in eisosome assembly and eisosome, membrane raft, mitochondrion, plasma membrane localization	EIS1
C3_00910W_A	0.00e+00		orf19.6168|C3_00910W_B|C3_00910W|IPF4032.2|Contig4-2897_0010|Contig4-2897_0013|orf6.5329|CA3152|CaO19.6168|IPF4032|CAWG_02428	ORF|Uncharacterized	Ca22chr3A_C_albicans_SC5314	183123	185801	W	Ortholog of C. dubliniensis CD36 : Cd36_80830, Debaryomyces hansenii CBS767 : DEHA2F17930g, Candida tropicalis MYA-3404 : CTRG_04030 and Candida lusitaniae ATCC 42720 : CLUG_04224
C3_00940W_A	0.00e+00		orf19.2498|C3_00940W_B|C3_00940W|orf19.10034|IPF24833.1|IPF4023.2|Contig4-2897_0001|orf6.6179|CA3814|CaO19.10034|SAN1|CaO19.2498|IPF4023|CAWG_02431	ORF|Uncharacterized	Ca22chr3A_C_albicans_SC5314	191174	192859	W	Predicted ubiquitin-protein ligase; Hap43-repressed gene; oxidative stress-induced via Cap1; flow model biofilm induced	SAN1
C3_01020W_A	0.00e+00		orf19.2506|C3_01020W_B|C3_01020W|orf19.10042|IPF16841.2|IPF18784.2|Contig4-2657_0017|orf6.2329|orf6.3911|CA1042|CaO19.2506|IPF18784|IPF18784.1|CAWG_02438	ORF|Uncharacterized	Ca22chr3A_C_albicans_SC5314	209723	211516	W	Protein of unknown function; opaque-specific transcript; induced during chlamydospore formation in both C. albicans and C. dubliniensis; Hog1-repressed; Spider biofilm induced
C3_01070C_A	0.00e+00		orf19.2510|C3_01070C_B|C3_01070C|orf19.10046|orf19.10047|IPF19665.1|IPF19664.1|IPF29081.1|IPF29083.1|Contig4-2657_0003|Contig4-2657_0004|Contig4-2657_0005|orf6.3915|orf6.3916|CA2140|CA2141|orf19.2511|IPF19665|CAWG_02442	ORF|Uncharacterized	Ca22chr3A_C_albicans_SC5314	219961	216971	C	Ortholog(s) have role in protein folding, tubulin complex assembly	CIN1
C3_01180C_A	0.00e+00		orf19.3156|C3_01180C_B|C3_01180C|orf19.10665|IPF13504.2|IPF310.3|Contig4-2595_0003|Contig4-2595_0004|Contig4-2595_0005|orf6.1663|orf6.2693|CA1270|CaO19.3156|MDS1|IPF13504|CAWG_02452	ORF|Uncharacterized	Ca22chr3A_C_albicans_SC5314	244171	240908	C	Protein of unknown function; induced by Mnl1 under weak acid stress
C3_01320C_A	0.00e+00	SGA1	orf19.1719|C3_01320C_B|C3_01320C|orf19.9287|IPF25618.1|IPF8402.2|Contig4-2981_0019|orf6.4841|CA2798|CaO19.9287|CaO19.1719|IPF8402|CAWG_02465	ORF|Uncharacterized	Ca22chr3A_C_albicans_SC5314	282098	280404	C	Putative glucoamylase; induced in oralpharyngeal candidasis; rat catheter and Spider biofilm induced	SGA1
C3_01340W_A	0.00e+00		CAWG_02467|orf19.1717|C3_01340W_B|C3_01340W|orf19.9285|orf6.4843|IPF25627.1|IPF11366.2|Contig4-2578_0002|CA2800|CaO19.1717|CaO19.9285|IPF11366	ORF|Uncharacterized	Ca22chr3A_C_albicans_SC5314	288712	290097	W	Ortholog of C. dubliniensis CD36 : Cd36_81270, C. parapsilosis CDC317 : CPAR2_502880, Candida tenuis NRRL Y-1498 : CANTEDRAFT_101483 and Debaryomyces hansenii CBS767 : DEHA2A11990g
C3_01500C_A	0.00e+00	BZZ1	orf19.1699|C3_01500C_B|C3_01500C|orf19.9266|IPF25611.1|IPF13661.3|Contig4-2869_0011|orf6.3040|orf6.374|CA0060|CaO19.1699|IPF13661|IPF13661.2|CAWG_02481	ORF|Uncharacterized	Ca22chr3A_C_albicans_SC5314	320058	318196	C	Protein similar to S. cerevisiae Bzz1p, which is an SH3 domain protein involved in the regulation of actin polymerization	BZZ1
C3_01560W_A	0.00e+00		orf19.1687|C3_01560W_B|C3_01560W|orf19.9255|IPF25600.1|IPF6512.1|Contig4-2909_0003|orf6.4152|CA2304|CaO19.9255|PRP43|CaO19.1687|CAWG_02488	ORF|Uncharacterized	Ca22chr3A_C_albicans_SC5314	342606	344909	W	Ortholog of S. cerevisiae Prp43, an RNA helicase in the DEAH-box family that functions in both RNA polymerase I and polymerase II transcript metabolism; Hap43-induced gene	PRP43
C3_01860C_A	0.00e+00	DBP5	orf19.1661|C3_01860C_B|C3_01860C|orf19.9230|IPF25616.1|IPF12528.2|Contig4-2479_0009|orf6.5736|CA3464|CaO19.9230|CaO19.1661|CAWG_02516	ORF|Uncharacterized	Ca22chr3A_C_albicans_SC5314	411880	410258	C	Ortholog(s) have RNA helicase activity, RNA-dependent ATPase activity, inositol hexakisphosphate binding activity and role in mRNA export from nucleus, translational termination	DBP5
C3_02080W_A	0.00e+00		orf19.1638|C3_02080W_B|C3_02080W|orf19.9206|IPF10446.3|IPF29331.1|Contig4-2997_0003|Contig4-2997_0005|orf6.625|orf6.6434|CA0137|SEC232|CaO19.1638|SEC233|IPF10446.2|CAWG_02535	ORF|Uncharacterized	Ca22chr3A_C_albicans_SC5314	451444	454029	W	Has domain(s) with predicted zinc ion binding activity, role in ER to Golgi vesicle-mediated transport, intracellular protein transport and COPII vesicle coat localization
C3_02260C_A	0.00e+00		orf19.1619|C3_02260C_B|C3_02260C|orf19.9187|IPF25612.1|IPF4233.2|Contig4-2798_0016|orf6.6453|CA4014|CTK1|CaO19.1619|CaO19.9187|CAWG_02552	ORF|Uncharacterized	Ca22chr3A_C_albicans_SC5314	490874	489114	C	Putative kinase subunit of RNA polymerase II carboxy-terminal domain kinase I; possibly an essential gene, disruptants not obtained by UAU1 method	CTK1
C3_02340W_A	0.00e+00		orf19.1610|C3_02340W_B|C3_02340W|orf19.9178|IPF13567.2|IPF14825.1|orf6.1339|orf6.1936|CA0799|CaO19.1610|IPF14825|CAWG_02559	ORF|Uncharacterized	Ca22chr3A_C_albicans_SC5314	511331	512464	W	Putative protein of unknown function, transcription is activated in the presence of elevated CO2
C3_02370C_A	0.00e+00	ALR1	orf19.1607|C3_02370C_B|C3_02370C|orf19.9175|IPF13562.2|IPF14418.3|Contig4-2034_0002|Contig4-2034_0003|Contig4-2034_0004|Contig4-2260_0010|orf6.1088|orf6.1933|CA0796|CaO19.1607|CAWG_02562	ORF|Uncharacterized	Ca22chr3A_C_albicans_SC5314	520448	517659	C	Putative transporter of divalent cations; hyphal-induced expression; rat catheter biofilm induced	ALR1
C3_02410C_A	0.00e+00		orf19.229|C3_02410C_B|C3_02410C|orf19.7859|IPF27020.1|IPF15248.2|Contig4-2074_0003|orf6.217|CA0032|CaO19.229|CaO19.7859|IPF15248|CAWG_02565	ORF|Uncharacterized	Ca22chr3A_C_albicans_SC5314	528651	527117	C	Ortholog(s) have ubiquitin-protein ligase activity, role in protein ubiquitination involved in ubiquitin-dependent protein catabolic process and chromosome, centromeric region, mitotic spindle pole body, nucleus localization	PSH1
C3_02540C_A	0.00e+00	OXR1	orf19.243|C3_02540C_B|C3_02540C|orf19.7873|IPF10502.1|IPF18720.2|Contig4-2680_0004|orf6.1270|orf6.2689|CA6171|CaO19.243|CAWG_02577	ORF|Uncharacterized	Ca22chr3A_C_albicans_SC5314	553359	552322	C	Ortholog(s) have role in cellular response to oxidative stress and cytosol, mitochondrion, nucleus localization	OXR1
C3_02560W_A	0.00e+00	DDC1	orf19.245|C3_02560W_B|C3_02560W|orf19.7875|IPF10496.2|IPF17370.2|Contig4-2680_0007|Contig4-2680_0008|orf6.1272|orf6.602|CA0391|CaO19.245|CAWG_02579	ORF|Uncharacterized	Ca22chr3A_C_albicans_SC5314	554595	556061	W	Putative DNA damage checkpoint protein; transcript induced during filamentous growth; regulated by Nrg1, Tup1	DDC1
C3_02590W_A	0.00e+00	APL5	orf19.248|C3_02590W_B|C3_02590W|orf19.7879|IPF14699.2|IPF29913.1|Contig4-1809_0004|orf6.1994|CA0830|CaO19.248|CaO19.7879|CAWG_02582	ORF|Uncharacterized	Ca22chr3A_C_albicans_SC5314	559836	563135	W	Ortholog of S. cerevisiae and S. pombe Apl5; subunit of the AP-3 adaptor complex involved in Golgi-to-vacuole transport; phosphorylated protein; mutant is viable;	APL5
C3_02630C_A	0.00e+00		orf19.254|C3_02630C_B|C3_02630C|orf19.7886|IPF18861.2|IPF16370.2|Contig4-2723_0001|orf6.1987|orf6.691|CA0152|CaO19.254|IPF16368.3f|CAWG_02586	ORF|Uncharacterized	Ca22chr3A_C_albicans_SC5314	569975	568707	C	Protein of unknown function; Hog1p-repressed; Spider biofilm induced
C3_02660W_A	0.00e+00		CA0486|CaO19.258|IPF15540|orf19.258|C3_02660W_B|C3_02660W|orf19.7890|IPF15540.1|IPF13725.1|Contig4-2723_0007|orf6.1191|orf6.1453|CAWG_02589	ORF|Uncharacterized	Ca22chr3A_C_albicans_SC5314	576552	577310	W	Protein of unknown function; Spider biofilm induced
C3_02690C_A	0.00e+00		orf19.261|C3_02690C_B|C3_02690C|orf19.7894|IPF12686.3|IPF13722.2|Contig4-2723_0010|orf6.1456|orf6.2014|orf6.549|CA0488|CaO19.261|SEC59|CAWG_02592	ORF|Uncharacterized	Ca22chr3A_C_albicans_SC5314	582569	580809	C	Ortholog(s) have dolichol kinase activity, role in protein glycosylation and endoplasmic reticulum membrane localization	SEC59
C3_03540W_A	0.00e+00		orf19.352|C3_03540W_B|C3_03540W|orf19.7985|IPF26995.1|IPF1496.1|Contig4-3090_0045|orf6.7236|CA4645|CaO19.352|CaO19.7985|IPF1496|CAWG_02642	ORF|Uncharacterized	Ca22chr3A_C_albicans_SC5314	752740	754371	W	Ortholog of C. dubliniensis CD36 : Cd36_83550, C. parapsilosis CDC317 : CPAR2_404510, Debaryomyces hansenii CBS767 : DEHA2B13794g and Pichia stipitis Pignal : PICST_30078
C3_04070C_A	0.00e+00	CDR11	orf19.918|C3_04070C_B|C3_04070C|orf19.8533|orf19.8534|orf19.10320|CDR2|Contig4-2585_0004|IPF24540.1|IPF11524.1|IPF12975.1|IPF26378.1|IPF29637.1|Contig4-2585_0001|Contig4-2893_0020|orf6.1644|orf6.1495|CDR5|CDR99|CA0518|CA0610|CA0609|orf19.919|orf19.2802|PDR10|CDR11.5f|CAWG_02720	ORF|Uncharacterized	Ca22chr3A_C_albicans_SC5314	853195	848657	C	Putative transporter of PDR subfamily of ABC family; Gcn4-regulated; induced by Rim101 at pH 8; Spider biofilm induced
C3_04230W_A	0.00e+00		orf19.5865|C3_04230W_B|C3_04230W|orf19.13287|IPF21159.1|IPF8587.2|Contig4-2845_0013|orf6.1040|orf6.5057|CA2962|PRP2|CaO19.13287|CaO19.5865|CAWG_02736	ORF|Uncharacterized	Ca22chr3A_C_albicans_SC5314	877486	880083	W	Ortholog(s) have RNA-dependent ATPase activity, role in generation of catalytic spliceosome for first transesterification step and U2-type catalytic step 1 spliceosome localization	PRP2
C3_04370C_A	0.00e+00		orf19.5884|C3_04370C_B|C3_04370C|orf19.13305|IPF21326.1|IPF1846.1|Contig4-3084_0026|orf6.9153|CA6155|URB2|CaO19.13305|CaO19.5884|IPF1846|CAWG_02749	ORF|Uncharacterized	Ca22chr3A_C_albicans_SC5314	910811	907449	C	Putative nucleolar preribosomal-associated protein; decreased transcription is observed upon benomyl treatment or in an azole-resistant strain that overexpresses MDR1; Spider biofilm induced	URB2
C3_04960W_A	0.00e+00	RPL35	orf19.5964.2|C3_04960W_B|C3_04960W|IPF21319.1|IPF47.1|Contig4-3087_0001|CA6092|RPL35.3|CAWG_02808	ORF|Uncharacterized	Ca22chr3A_C_albicans_SC5314	1067815	1068617	W	Ribosomal protein; downregulation correlates with clinical development of fluconazole resistance; colony morphology-related gene regulation by Ssn6; Hap43-induced; Spider biofilm repressed	RPL35A
C3_04970C_A	0.00e+00		orf19.5965|C3_04970C_B|C3_04970C|orf19.13386|IPF21338.1|IPF46.2|Contig4-3042_0001|Contig4-3042_0002|Contig4-3042_0003|orf6.9072|CA6091|CaO19.13386|UFD2|CaO19.5965	ORF|Uncharacterized	Ca22chr3A_C_albicans_SC5314	1072103	1068876	C	Ortholog(s) have ubiquitin-ubiquitin ligase activity, role in ER-associated ubiquitin-dependent protein catabolic process, protein ubiquitination, response to stress and cytoplasm, nucleus localization	UFD2
C3_05010C_A	0.00e+00		orf19.5970|C3_05010C_B|C3_05010C|orf19.13391|IPF21158.1|IPF37.1|HPR5|Contig4-3042_0014|Contig4-3042_0015|orf6.9067|CA6088|CaO19.13391|CaO19.5970|CAWG_02813	ORF|Uncharacterized	Ca22chr3A_C_albicans_SC5314	1078620	1076032	C	Putative DNA repair helicase; transcriptionally induced by interaction with macrophage; fungal-specific (no human or murine homolog)	SRS2
C3_05020W_A	0.00e+00		orf19.5971|C3_05020W_B|C3_05020W|orf19.13392|IPF21189.1|IPF36.1|Contig4-3042_0016|orf6.9066|CA6087|CaO19.5971|CaO19.13392|YHV1|CAWG_02814	ORF|Uncharacterized	Ca22chr3A_C_albicans_SC5314	1078859	1080703	W	Ortholog of S. cerevisiae : MTC6, C. glabrata CBS138 : CAGL0I01892g, C. dubliniensis CD36 : Cd36_84990, C. parapsilosis CDC317 : CPAR2_405620 and Candida tenuis NRRL Y-1498 : CANTEDRAFT_99433	MTC6
C3_05060W_A	0.00e+00		orf19.5976|C3_05060W_B|C3_05060W|orf19.13397|IPF21218.1|IPF26.1|IPF26|Contig4-3042_0027|orf6.9061|CA6083|CaO19.5976|CaO19.13397|CAWG_02818	ORF|Uncharacterized	Ca22chr3A_C_albicans_SC5314	1089872	1091212	W	Protein of unknown function; ortholog of S. cerevisiae Urn1; downregulated by fluphenazine treatment, in azole-resistant strains that overexpress CDR1 and CDR2 or MDR1	URN1
C3_05070W_A	0.00e+00	CEM1	orf19.5977|C3_05070W_B|C3_05070W|orf19.13398|IPF21215.1|IPF25.1|Contig4-3042_0029|orf6.9060|CA6082|CaO19.5977|CaO19.13398|CAWG_02819	ORF|Uncharacterized	Ca22chr3A_C_albicans_SC5314	1091261	1092586	W	Protein similar to S. cerevisiae Cem1p, an acyl carrier protein involved in fatty acid biosynthesis; likely to be essential for growth, based on an insertional mutagenesis strategy	CEM1
C3_05310W_A	0.00e+00	USO6	orf19.6967|C3_05310W_B|C3_05310W|IPF11118.1|Contig4-2580_0004|orf6.7713|CA5015|CaO19.6967|IPF11118|CAWG_02844	ORF|Uncharacterized	Ca22chr3A_C_albicans_SC5314	1171300	1174692	W	Putative vesicular transport protein; transcript induced by filamentous growth; rat catheter biofilm repressed
C3_05880C_A	0.00e+00		orf19.7368|C3_05880C_B|C3_05880C|IPF1257.1|Contig4-3075_0021|orf6.8528|CA5666|CaO19.7368|PUB1|CAWG_02897	ORF|Uncharacterized	Ca22chr3A_C_albicans_SC5314	1320350	1318818	C	Ortholog(s) have mRNA binding, poly(U) RNA binding activity and role in nuclear-transcribed mRNA catabolic process, nonsense-mediated decay, regulation of mRNA stability, stress granule assembly	PUB1
C3_05910W_A	0.00e+00	ZCF35	orf19.7371|C3_05910W_B|C3_05910W|IPF1264.2|Contig4-3093_0006|orf6.8531|CA5669|CaO19.7371|IPF1264|CAWG_02900	ORF|Uncharacterized	Ca22chr3A_C_albicans_SC5314	1325430	1328738	W	Zn(II)2Cys6 transcription factor; Hap43-induced; Spider biofilm induced
C3_05950W_A	0.00e+00		orf19.7376|C3_05950W_B|C3_05950W|IPF1272.1|Contig4-3093_0013|orf6.8536|CA5673|CaO19.7376|IPF1272|CAWG_02904	ORF|Uncharacterized	Ca22chr3A_C_albicans_SC5314	1337763	1340051	W	Ortholog of C. dubliniensis CD36 : Cd36_85880, C. parapsilosis CDC317 : CPAR2_806870, Candida tenuis NRRL Y-1498 : CANTEDRAFT_96983 and Debaryomyces hansenii CBS767 : DEHA2D16148g
C3_05990C_A	0.00e+00		orf19.7380|C3_05990C_B|C3_05990C|IPF1286.1|Contig4-3093_0029|orf6.8540|CA5677|IPF1286|CAWG_02908	ORF|Uncharacterized	Ca22chr3A_C_albicans_SC5314	1352331	1349815	C	Has domain(s) with predicted nucleic acid binding, nucleotide binding activity
C3_06550C_A	0.00e+00		orf19.7444|C3_06550C_B|C3_06550C|IPF20029.1|orf6.8604|CA5734|CaO19.7444|IPF20029	ORF|Uncharacterized	Ca22chr3A_C_albicans_SC5314	1494771	1493746	C	Ortholog(s) have cytoplasm, holo TFIIH complex localization	TFB6
C3_06600C_A	0.00e+00		orf19.7449|C3_06600C_B|C3_06600C|IPF2884.1|Contig4-3064_0024|orf6.8609|CA5739|CaO19.7449|IPF2884|CAWG_02970	ORF|Uncharacterized	Ca22chr3A_C_albicans_SC5314	1507097	1505376	C	Ortholog(s) have role in mitochondrial genome maintenance, plasmid maintenance and cytosol, mitochondrion localization	DML1
C3_06610W_A	0.00e+00		CAWG_02971|orf19.7450|C3_06610W_B|C3_06610W|IPF20030.1|Contig4-3064_0020|Contig4-3064_0021|orf6.8610|CA5740|BNI5|CaO19.7450|IPF20030	ORF|Uncharacterized	Ca22chr3A_C_albicans_SC5314	1508164	1509255	W	Ortholog(s) have role in cytokinesis, septin ring assembly and cellular bud neck septin ring localization	BNI5
C3_06740W_A	0.00e+00		orf19.6829|C3_06740W_B|C3_06740W|orf19.14121|IPF20334.1|IPF12074.2|Contig4-2530_0011|orf6.8802|CA5880|AEP2|CaO19.14121|CaO19.6829|IPF12074|CAWG_02985	ORF|Uncharacterized	Ca22chr3A_C_albicans_SC5314	1539345	1541309	W	Protein with a predicted mitochondrial ATPase expression domain; possibly an essential gene, disruptants not obtained by UAU1 method
C3_06780C_A	0.00e+00	SLF1	orf19.6826|C3_06780C_B|C3_06780C|orf19.14118|IPF20376.1|IPF2424.1|Contig4-2033_0007|orf6.8805|CA5884|CaO19.6826|CaO19.14118|CAWG_02989	ORF|Uncharacterized	Ca22chr3A_C_albicans_SC5314	1546013	1544820	C	Putative polysome-associated RNA binding protein; macrophage-induced gene
C3_06820C_A	0.00e+00		orf19.6820|C3_06820C_B|C3_06820C|orf19.14112|IPF20360.1|IPF2414.1|Contig4-2745_0002|orf6.8811|CA5888|CaO19.14112|CaO19.6820|IPF2414|CAWG_02993	ORF|Uncharacterized	Ca22chr3A_C_albicans_SC5314	1556202	1554655	C	Has domain(s) with predicted protein heterodimerization activity, role in DNA-dependent transcription, initiation and transcription factor TFIID complex localization
C3_06830C_A	0.00e+00		orf19.6818|C3_06830C_B|C3_06830C|orf19.14110|IPF20440.1|IPF2409.2|Contig4-2745_0001|orf6.8813|CA5889|CaO19.14110|CaO19.6818|IPF2409	ORF|Uncharacterized	Ca22chr3A_C_albicans_SC5314	1560542	1556430	C	Ortholog(s) have cytosol, mitochondrion localization	YLR419W
C3_07230W_A	0.00e+00		orf19.6778|C3_07230W_B|C3_07230W|orf19.14070|IPF20448.1|IPF2816.1|Contig4-2943_0017|orf6.8853|CA5927|CaO19.14070|DRS2|CaO19.6778|DRS22|CAWG_03031	ORF|Uncharacterized	Ca22chr3A_C_albicans_SC5314	1655203	1659165	W	Aminophospholipid translocase (flippase); maintains membrane lipid asymmetry in post-Golgi secretory vesicles; contributes to clathrin-coated vesicle formation and endocytosis; flow model biofilm repressed	DRS2
C3_07250W_A	0.00e+00	GCD2	orf19.6776|C3_07250W_B|C3_07250W|orf19.14068|IPF20358.1|IPF2813.1|Contig4-2943_0020|Contig4-2943_0021|orf6.8855|CA5929|CaO19.6776|CaO19.14068	ORF|Uncharacterized	Ca22chr3A_C_albicans_SC5314	1661240	1662742	W	Putative translation initiation factor; genes encoding ribosomal subunits, translation factors, and tRNA synthetases are downregulated upon phagocytosis by murine macrophage	GCD2
C3_07480W_A	0.00e+00		orf19.6740|C3_07480W_B|C3_07480W|orf19.14032|IPF20367.1|IPF3508.1|Contig4-3034_0024|Contig4-3034_0026|orf6.8891|CA5954|CaO19.14032|PRP19|CaO19.6740|IPF3508|CAWG_03057	ORF|Uncharacterized	Ca22chr3A_C_albicans_SC5314	1709274	1710614	W	Ortholog(s) have ubiquitin-protein ligase activity and role in generation of catalytic spliceosome for first transesterification step	PRP19
C4_00080C_A	0.00e+00		orf19.376|C4_00080C_B|C4_00080C|orf19.8008|IPF26941.1|IPF12110.2|Contig4-1877_0001|orf6.2067|orf6.65|CA0008|CaO19.376|BDA1|IPF12110|CAWG_03776	ORF|Uncharacterized	Ca22chr4A_C_albicans_SC5314	12630	11383	C	Protein of unknown function; Hap43-repressed; Spider biofilm induced
C4_00090W_A	0.00e+00	PHR3	orf19.377|C4_00090W_B|C4_00090W|orf19.13077|orf19.8010|IPF12107.2|IPF12108.3|IPF21539.1|IPF18452.2|Contig4-1877_0003|Contig4-2202_0005|orf6.2069|orf6.66|orf6.4501|CA0882|orf19.5632|CaO19.8010|CaO19.377|CAWG_03775	ORF|Uncharacterized	Ca22chr4A_C_albicans_SC5314	12793	14309	W	Putative beta-1,3-glucanosyltransferase with similarity to the A. fumigatus GEL family; fungal-specific (no human or murine homolog); possibly an essential gene, disruptants not obtained by UAU1 method	GAS4
C4_00260W_A	0.00e+00		orf19.5651|C4_00260W_B|C4_00260W|orf19.13096|IPF16104.2|IPF18451.2|Contig4-3054_0028|orf6.4520|orf6.6891|CA4361|CaO19.5651|IPF16104|CAWG_03757	ORF|Uncharacterized	Ca22chr4A_C_albicans_SC5314	36910	39081	W	Ortholog(s) have histone demethylase activity (H3-dimethyl-K4 specific), histone demethylase activity (H3-trimethyl-K4 specific) activity	JHD2
C4_00560C_A	0.00e+00		orf19.4187|C4_00560C_B|C4_00560C|orf19.11664|IPF23092.1|IPF8006.2|Contig4-2846_0008|orf6.3644|CA1937|MMM1|CaO19.4187|CaO19.11664|CAWG_03718	ORF|Uncharacterized	Ca22chr4A_C_albicans_SC5314	98888	97569	C	Ortholog(s) have role in hyphal growth, mitochondrial genome maintenance, phospholipid transport, protein import into mitochondrial outer membrane, sporocarp development involved in sexual reproduction	MMM1
C4_00600C_A	0.00e+00	MUC1	orf19.4183|C4_00600C_B|C4_00600C|orf19.11659|IPF11897.2|IPF28500.1|Contig4-2567_0006|Contig4-2567_0007|Contig4-2567_0008|orf6.6077|CA3733|CaO19.4183|IPF11897|CAWG_03725	ORF|Uncharacterized	Ca22chr4A_C_albicans_SC5314	107074	104411	C	Protein similar to S. cerevisiae Muc1; a cell surface glycoprotein involved in filamentous growth; repressed by benomyl treatment; mutant is viable
C4_00710W_A	0.00e+00		orf19.4171|C4_00710W_B|C4_00710W|orf19.11647|IPF6186.1|IPF17597.2|Contig4-2878_0005|orf6.101|orf6.6065|CA3721|CaO19.4171|IPF6186|CAWG_03710	ORF|Uncharacterized	Ca22chr4A_C_albicans_SC5314	121067	123004	W	Has domain(s) with predicted ATP binding activity
C4_00790C_A	0.00e+00	MLH1	orf19.4162|C4_00790C_B|C4_00790C|orf19.11638|IPF23081.1|IPF15970.2|Contig4-2312_0003|orf6.2626|CA1229|CaO19.4162|CaO19.11638|CAWG_03702	ORF|Uncharacterized	Ca22chr4A_C_albicans_SC5314	142765	140612	C	Putative mismatch repair protein; cell-cycle regulated periodic mRNA expression	MLH1
C4_00890W_A	0.00e+00	ARO1	orf19.4704|C4_00890W_B|C4_00890W|orf19.12175|IPF22652.1|IPF4446.2|Contig4-2960_0014|orf6.1758|orf6.3517|CA1842|CaO19.4704	ORF|Uncharacterized	Ca22chr4A_C_albicans_SC5314	159230	163885	W	Putative pentafunctional arom enzyme; fungal-specific (no human or murine homolog); Gcn2p-, Gcn4p-regulated	ARO1
C4_00970C_A	0.00e+00	MDN1	orf19.4697|C4_00970C_B|C4_00970C|orf19.12167|IPF22610.1|IPF11189.3|Contig4-1657_0002|Contig4-1657_0003|Contig4-2496_0003|orf6.1058|orf6.1684|orf6.1709|orf6.759|CA0283|CaO19.4697|IPF18034|IPF18034.2|CAWG_03683	ORF|Uncharacterized	Ca22chr4A_C_albicans_SC5314	191138	176031	C	Putative midasin, a very large dynein-related AAA-type ATPase; induced during the mating process	MDN1
C4_01060W_A	0.00e+00	MLP1	orf19.4683|C4_01060W_B|C4_01060W|orf19.12152|IPF22637.1|IPF10559.2|Contig4-1629_0001|orf6.5453|orf6.68|CA3240|CaO19.4683|IPF10559|CAWG_03675	ORF|Uncharacterized	Ca22chr4A_C_albicans_SC5314	209074	214572	W	Ortholog(s) have ribonucleoprotein complex binding activity	MLP1
C4_01420W_A	0.00e+00		orf19.4643|C4_01420W_B|C4_01420W|orf19.12113|IPF19720.2|IPF28308.1|Contig4-2362_0003|Contig4-2596_0007|Contig4-2596_0008|orf6.1491|orf6.2365|CA1061|CaO19.4643|IPF19720|IPF19720.3eoc|IPF19720.1|CAWG_03642	ORF|Uncharacterized	Ca22chr4A_C_albicans_SC5314	294718	301869	W	Ortholog of C. dubliniensis CD36 : Cd36_41430, Candida tropicalis MYA-3404 : CTRG_00187 and Candida albicans WO-1 : CAWG_03642
C4_01790W_A	0.00e+00		CAWG_03615|orf19.4614|C4_01790W_B|C4_01790W|orf19.12084|IPF22683.1|IPF6045.2|orf6.7913|CA5176|ATG11|CaO19.4614|CaO19.12084|IPF6045	ORF|Uncharacterized	Ca22chr4A_C_albicans_SC5314	352073	355570	W	Adapter protein for pexophagy and the cytoplasm-to-vacuole targeting (Cvt) pathway; Spider biofilm induced	ATG11
C4_01830C_A	0.00e+00		orf19.4610|C4_01830C_B|C4_01830C|orf19.12080|IPF22605.1|IPF6038.2|Contig4-2931_0006|orf6.7909|CA5172|CPS2|CaO19.4610|CaO19.12080|CPS2.5f|CAWG_03612	ORF|Uncharacterized	Ca22chr4A_C_albicans_SC5314	360847	359054	C	Predicted metallocarboxypeptidase; role in proteolysis; rat catheter biofilm repressed
C4_01850C_A	0.00e+00	PDC12	orf19.4608|C4_01850C_B|C4_01850C|orf19.12078|IPF22693.1|IPF22581.1|IPF6034.1|IPF6036.1|Contig4-2931_0009|Contig4-2931_0010|orf6.7907|orf19.4607.2|CA5169|CA5170|PDC12.exon2|CAWG_03610	ORF|Uncharacterized	Ca22chr4A_C_albicans_SC5314	364284	362365	C	Putative pyruvate decarboxylase; fungal-specific (no human or murine homolog)
C4_01870C_A	0.00e+00	ERG8	orf19.4606|C4_01870C_B|C4_01870C|orf19.12076|IPF19393.2|IPF6030.2|Contig4-2931_0012|orf6.199|orf6.7905|CA5167|CaO19.4606|CAWG_03608	ORF|Uncharacterized	Ca22chr4A_C_albicans_SC5314	367671	366373	C	Putative phosphomevalonate kinase; enzyme of the mevalonate pathway of isoprenoid biosynthesis; transcript regulated by Nrg1; possible drug target; not conserved in H. sapiens	ERG8
C4_01910W_A	0.00e+00		orf19.4601|C4_01910W_B|C4_01910W|orf19.12071|IPF22583.1|IPF6022.2|Contig4-2931_0020|Contig4-3104_0073|orf6.7900|CA5163|TFC1|CaO19.4601|CaO19.12071|CAWG_03603	ORF|Uncharacterized	Ca22chr4A_C_albicans_SC5314	372264	373781	W	Putative RNA polymerase III transcription initiation factor complex (TFIIIC) subunit; possibly an essential gene, disruptants not obtained by UAU1 method	TFC1
C4_01960C_A	0.00e+00		orf19.4596|C4_01960C_B|C4_01960C|orf19.12065|IPF22594.1|IPF992.1|Contig4-3104_0062|orf6.7895|CA5158|CaO19.12065|CaO19.4596|IPF992|CAWG_03598	ORF|Uncharacterized	Ca22chr4A_C_albicans_SC5314	384434	383106	C	Protein of unknown function; Spider biofilm induced	TDA11
C4_01970W_A	0.00e+00		orf19.4595|C4_01970W_B|C4_01970W|orf19.12064|IPF22596.1|IPF993.1|Contig4-3104_0061|orf6.7894|CA5157|CaO19.12064|CaO19.4595|IPF993|CAWG_03597	ORF|Uncharacterized	Ca22chr4A_C_albicans_SC5314	385301	386614	W	Ortholog of C. dubliniensis CD36 : Cd36_41860, C. parapsilosis CDC317 : CPAR2_400440, Candida tenuis NRRL Y-1498 : CANTEDRAFT_103033 and Debaryomyces hansenii CBS767 : DEHA2B03234g
C4_02150C_A	0.00e+00		orf19.4577|C4_02150C_B|C4_02150C|orf19.12046|IPF22688.1|IPF1027.1|Contig4-3104_0020|Contig4-3104_0022|orf6.7876|CA5139|CaO19.12046|CaO19.4577|IPF1027|CAWG_03579	ORF|Uncharacterized	Ca22chr4A_C_albicans_SC5314	426985	423674	C	Ortholog(s) have GTPase activating protein binding, cAMP-dependent protein kinase inhibitor activity, signal transducer activity	GPB1
C4_02170C_A	0.00e+00		orf19.4574|C4_02170C_B|C4_02170C|orf19.12043|IPF18767.2|IPF1032.2|Contig4-3104_0015|orf6.2402|orf6.7873|CA5137|CaO19.4574|CaO19.12043|IPF1032|CAWG_03577	ORF|Uncharacterized	Ca22chr4A_C_albicans_SC5314	431778	430108	C	Ortholog(s) have lipid particle localization	LPL1
C4_02180C_A	0.00e+00	ZCF26	orf19.4573|C4_02180C_B|C4_02180C|orf19.12042|IPF1034.2|IPF18133.2|Contig4-3104_0014|orf6.2403|orf6.7872|CA1083|CaO19.4573|IPF1034|CAWG_03576	ORF|Uncharacterized	Ca22chr4A_C_albicans_SC5314	434558	432066	C	Zn2-Cys6 transcription factor of unknown function; induced by alpha pheromone in SpiderM medium
C4_02190C_A	0.00e+00		orf19.4571|C4_02190C_B|C4_02190C|orf19.12040|IPF22577.1|IPF1036.2|Contig4-3104_0013|orf6.2405|CA1084|CaO19.4571|CaO19.12040|IPF1036|CAWG_03575	ORF|Uncharacterized	Ca22chr4A_C_albicans_SC5314	436770	435121	C	CoA-transferase family protein; rat catheter biofilm repressed
C4_02220C_A	0.00e+00	ZCF25	orf19.4568|C4_02220C_B|C4_02220C|orf19.12037|IPF22554.1|IPF1040.3|Contig4-3104_0010|orf6.2408|orf6.3100|CA1544|CaO19.4568|IPF1040|IPF1040.2|CAWG_03572	ORF|Uncharacterized	Ca22chr4A_C_albicans_SC5314	441150	438733	C	Putative Zn(II)2Cys6 transcription factor
C4_02290W_A	0.00e+00	LAB5	orf19.2774|C4_02290W_B|C4_02290W|orf19.10290|IPF24616.1|IPF11949.2|Contig4-2553_0006|orf6.6578|CA4117|LIS1|CaO19.10290|CaO19.2774|CAWG_03565	ORF|Uncharacterized	Ca22chr4A_C_albicans_SC5314	451427	452587	W	Ortholog(s) have role in protein lipoylation and mitochondrion localization	LIP5
C4_02300W_A	0.00e+00	HOS3	orf19.2772|C4_02300W_B|C4_02300W|orf19.10288|IPF24590.1|IPF11952.2|Contig4-2553_0004|orf6.6580|CA4118|CaO19.10288|CaO19.2772|IPF11952|CAWG_03564	ORF|Uncharacterized	Ca22chr4A_C_albicans_SC5314	453463	455604	W	Histone deacetylase; similar to S. cerevisiae Hos3p; greater expression and longer mRNA in white cells, compared to opaque cells; has conserved deacetylation motif	HOS3
C4_02360W_A	0.00e+00	AMS1	orf19.2768|C4_02360W_B|C4_02360W|orf19.10284|IPF24664.1|IPF7076.2|Contig4-2513_0006|orf6.6584|CA4123|CaO19.2768|CaO19.10284|CAWG_03559	ORF|Uncharacterized	Ca22chr4A_C_albicans_SC5314	464869	468336	W	Putative alpha-mannosidase; transcript regulated by Nrg1; induced during cell wall regeneration; flow model biofilm induced; Spider biofilm induced	AMS1
C4_02400C_A	0.00e+00		orf19.2763|C4_02400C_B|C4_02400C|orf19.10279|IPF6631|IPF24580.1|IPF6631.1|Contig4-2938_0022|orf6.6589|CA4126|CaO19.10279|CaO19.2763|CAWG_03555	ORF|Uncharacterized	Ca22chr4A_C_albicans_SC5314	485536	483122	C	Protein not essential for viability; orf19.10279 possibly transcriptionally regulated upon hyphal formation	MPS3
C4_02490W_A	0.00e+00	ZCF15	orf19.2753|C4_02490W_B|C4_02490W|orf19.10267|IPF24570.1|IPF10197.2|Contig4-2786_0005|orf6.3585|CA1892|CaO19.2753|CaO19.10267|IPF10197|CAWG_03546	ORF|Uncharacterized	Ca22chr4A_C_albicans_SC5314	501463	504297	W	Predicted Zn(II)2Cys6 transcription factor of unknown function; rat catheter biofilm induced
C4_02590C_A	0.00e+00		orf19.2740|C4_02590C_B|C4_02590C|orf19.10255|IPF17364.2|IPF14414.3|Contig4-1912_0001|Contig4-1912_0002|Contig4-2105_0004|orf6.4696|orf6.634|orf6.4697|CA2700|CaO19.2740|IPF1441|CA2701|IPF14414.exon2|IPF15360.2|IPF14414.exon1|CAWG_03530	ORF|Uncharacterized	Ca22chr4A_C_albicans_SC5314	536604	534274	C	Ortholog(s) have 5'-flap endonuclease activity	SLX4
C4_02600C_A	0.00e+00		orf19.2739|C4_02600C_B|C4_02600C|orf19.10253|IPF19958.1|IPF19837.1|Contig4-1912_0004|Contig4-2105_0002|Contig4-2105_0003|orf6.4695|orf6.633|CA2699|RLF2|CaO19.2739|CAWG_03531	ORF|Uncharacterized	Ca22chr4A_C_albicans_SC5314	538603	536885	C	Ortholog(s) have histone binding activity, role in DNA replication-dependent nucleosome assembly and CAF-1 complex, chromosome, centromeric region, nucleus localization	RLF2
C4_02620C_A	0.00e+00		orf19.2737|C4_02620C_B|C4_02620C|orf19.10251|IPF24588.1|IPF9167.2|Contig4-2731_0006|orf6.4693|CA2697|CaO19.10251|CaO19.2737|IPF9167|CA1296|IPF18712|IPF18712.1|CAWG_03533	ORF|Uncharacterized	Ca22chr4A_C_albicans_SC5314	545906	543678	C	Carbohydrate kinase domain-containing protein; Spider biofilm induced	YDR109C
C4_02670W_A	0.00e+00		orf19.2733|C4_02670W_B|C4_02670W|orf19.10246|orf19.10247|IPF9173.2|IPF29004.1|orf6.4688|orf6.4689|CA2692|CA2693|orf19.2732|IPF9173.5f|CAWG_03537	ORF|Uncharacterized	Ca22chr4A_C_albicans_SC5314	551536	553089	W	Putative subunit of phosphatidylinositol 3-kinase complexes I and II; transcription is activated in the presence of elevated CO2	VPS30
C4_02700W_A	0.00e+00		orf19.2728|C4_02700W_B|C4_02700W|orf19.10242|IPF24601.1|IPF10258.2|Contig4-2458_0004|orf6.2520|CA1162|RAD24|CaO19.2728|CaO19.10242|IPF10258|CAWG_03528	ORF|Uncharacterized	Ca22chr4A_C_albicans_SC5314	555825	557594	W	Ortholog(s) have DNA clamp loader activity, role in DNA damage checkpoint, nucleotide-excision repair, reciprocal meiotic recombination and Rad17 RFC-like complex, nucleus localization	RAD24
C4_02740W_A	0.00e+00		orf19.2724|C4_02740W_B|C4_02740W|orf19.10239|IPF6399.1|IPF17321.2|Contig4-1642_0002|Contig4-2420_0009|orf6.1970|orf6.2695|CA0817|CaO19.2724|IPF6339|CAWG_03524	ORF|Uncharacterized	Ca22chr4A_C_albicans_SC5314	571822	573321	W	Protein of unknown function; flow model, rat catheter and Spider biofilm induced; Hap43-repressed
C4_02820W_A	0.00e+00		orf19.2713|C4_02820W_B|C4_02820W|orf19.10228|orf19.10229|IPF6415.2|IPF19655.2|Contig4-2673_0005|Contig4-2673_0006|orf6.2706|orf6.2729|orf6.2705|orf6.2730|CA1276|orf19.2714|MSH5|CA1294|MSH5.3f|CAWG_03516	ORF|Uncharacterized	Ca22chr4A_C_albicans_SC5314	586325	588797	W	Ortholog(s) have role in reciprocal meiotic recombination and nucleus localization	MSH5
C4_03080W_A	0.00e+00		orf19.2684|C4_03080W_B|C4_03080W|orf19.10199|IPF24581.1|IPF17011.2|orf6.4794|CA2768|CaO19.10199|SLK19|CaO19.2684|IPF17011|CAWG_03492	ORF|Uncharacterized	Ca22chr4A_C_albicans_SC5314	641743	644179	W	Protein of unknown function; flow model biofilm repressed
C4_03100W_A	0.00e+00	RBT7	orf19.2681|C4_03100W_B|C4_03100W|orf19.10196|IPF14885.2|IPF29009.1|Contig4-2806_0001|orf6.4791|orf6.741|CA0169|CaO19.2681|CAWG_03490	ORF|Uncharacterized	Ca22chr4A_C_albicans_SC5314	646818	647795	W	Protein with similarity to RNase T2 enzymes; has putative secretion signal; expression is Tup1-repressed
C4_03110W_A	0.00e+00		orf19.2680|C4_03110W_B|C4_03110W|orf19.10195|IPF24640.1|IPF6900.3|Contig4-2806_0003|Contig4-2806_0005|orf6.5554|orf6.740|CA3319|CaO19.2680|DRS25|DRS25.3eoc|IPF6900.2|CAWG_03489	ORF|Uncharacterized	Ca22chr4A_C_albicans_SC5314	649167	654407	W	Ortholog(s) have phospholipid-translocating ATPase activity, role in intracellular protein transport, phospholipid translocation and trans-Golgi network transport vesicle localization	DNF3
C4_03150W_A	0.00e+00		orf19.2675|C4_03150W_B|C4_03150W|orf19.10190|IPF24671.1|IPF6893.2|orf6.5559|CA3324|HSH155|CaO19.10190|CaO19.2675|IPF6893|CAWG_03485	ORF|Uncharacterized	Ca22chr4A_C_albicans_SC5314	660576	663860	W	Ortholog(s) have mRNA binding activity, role in spliceosomal complex assembly and U2 snRNP, U2-type prespliceosome localization	HSH155
C4_03280W_A	0.00e+00	MSN5	orf19.2665|C4_03280W_B|C4_03280W|orf19.10182|orf19.10183|IPF18929.1|IPF24579.1|IPF29005.1|IPF12426.2|Contig4-3083_0029|orf6.1628|orf6.1629|CA0601|CA0600|orf19.2666|MSN5.3f|CAWG_03476	ORF|Uncharacterized	Ca22chr4A_C_albicans_SC5314	682502	686239	W	Predicted karyopherin involved in nuclear import and export of proteins; flow model biofilm induced; Spider biofilm induced	MSN5
C4_03340C_A	0.00e+00		orf19.1438|C4_03340C_B|C4_03340C|orf19.9012|IPF19419.2|IPF10565.1|Contig4-2265_0007|orf6.1054|orf6.155|CA0281|CPD2|CaO19.1438|IPF10565|IPF10564.3|CAWG_03480	ORF|Uncharacterized	Ca22chr4A_C_albicans_SC5314	702284	701061	C	Protein with homology to NADH dehydrogenase; regulated by Sef1p-, Sfu1p-, and Hap43p
C4_03400W_A	0.00e+00		orf19.3366.1|C4_03400W_B|C4_03400W|IPF23888.1|IPF10397.2|CA0701|IPF10397|CAWG_03468	ORF|Uncharacterized	Ca22chr4A_C_albicans_SC5314	711401	711927	W	Protein of unknown function; Hap43-repressed gene
C4_03460C_A	0.00e+00		orf19.3373|C4_03460C_B|C4_03460C|orf19.10881|IPF13110.3|IPF14155.1|Contig4-2242_0002|orf6.141|orf6.2887|CA1403|RIM4|CaO19.3373|IPF14155|CAWG_03462	ORF|Uncharacterized	Ca22chr4A_C_albicans_SC5314	725866	723995	C	Putative protein of unknown function; transcript upregulated in clinical isolates from HIV+ patients with oral candidiasis; Spider biofilm induced	RIM4
C4_03560W_A	0.00e+00		orf19.1323|C4_03560W_B|C4_03560W|orf19.8903|IPF26010.1|IPF12906.2|Contig4-2436_0008|orf6.4885|CA2826|APL6|CaO19.1323|CaO19.8903|CAWG_03452	ORF|Uncharacterized	Ca22chr4A_C_albicans_SC5314	758441	760756	W	Phosphorylated protein of unknown function; Hap43p-repressed gene	APL6
C4_03600C_A	0.00e+00		orf19.1314|C4_03600C_B|C4_03600C|orf19.8894|IPF26016.1|IPF17153.2|orf6.4876|CA2822|CaO19.1314|CaO19.8894|IPF14550|CAWG_03448	ORF|Uncharacterized	Ca22chr4A_C_albicans_SC5314	771981	770572	C	Protein of unknown function; planktonic growth-induced gene
C4_03700W_A	0.00e+00		orf19.1308|C4_03700W_B|C4_03700W|orf19.8888|IPF18658.2|IPF6676.2|Contig4-2324_0003|orf6.2772|orf6.3105|CA1324|FNX1|CaO19.1308|IPF6676|CAWG_03443	ORF|Uncharacterized	Ca22chr4A_C_albicans_SC5314	788604	790349	W	Predicted membrane transporter, member of the drug:proton antiporter (14 spanner) (DHA2) family, major facilitator superfamily (MFS)	VBA1
C4_03730C_A	0.00e+00		orf19.1305|C4_03730C_B|C4_03730C|orf19.8885|IPF26017.1|IPF6680.2|Contig4-1569_0002|Contig4-2781_0001|orf6.2775|CA1327|CaO19.1305|CaO19.8885|IPF6680|CAWG_03440	ORF|Uncharacterized	Ca22chr4A_C_albicans_SC5314	795340	793991	C	Ortholog(s) have tRNA (guanine) methyltransferase activity, role in tRNA methylation and mitochondrial matrix, nucleus localization	TRM5
C4_03800C_A	0.00e+00	NUP84	orf19.1298|C4_03800C_B|C4_03800C|orf19.8878|IPF26014.1|IPF16027.3|Contig4-2781_0019|Contig4-2781_0020|Contig4-2781_0021|orf6.1389|orf6.923|CA0225|CaO19.1298|IPF16027.2	ORF|Uncharacterized	Ca22chr4A_C_albicans_SC5314	806206	803672	C	Ortholog(s) have structural constituent of nuclear pore activity	NUP84
C4_03830W_A	0.00e+00		orf19.5038|C4_03830W_B|C4_03830W|orf19.12505|IPF22196.1|IPF12305.2|orf6.3315|CA1694|TRM3|CaO19.12505|CaO19.5038|CAWG_03429	ORF|Uncharacterized	Ca22chr4A_C_albicans_SC5314	811967	816289	W	Predicted tRNA (guanine) methyltransferase activity; Spider biofilm induced	TRM3
C4_04460C_A	0.00e+00		orf19.3840|C4_04460C_B|C4_04460C|orf19.11321|IPF23489.1|IPF4087.1|Contig4-3060_0022|orf6.7535|CA4864|CaO19.11321|CaO19.3840|IPF4087|CAWG_03364	ORF|Uncharacterized	Ca22chr4A_C_albicans_SC5314	958912	954686	C	Putative serine/threonine kinase similar to S. cerevisiae Sak1; possibly an essential gene, disruptants not obtained by UAU1 method; Spider biofilm induced	SAK1
C4_05090C_A	0.00e+00	SRB8	orf19.736|C4_05090C_B|C4_05090C|orf19.11252|orf19.8355|IPF23494.1|IPF13479.2|IPF26554.1|IPF16695.2|Contig4-1880_0002|orf6.526|orf6.2285|CA1018|CA0102|orf19.3768|IPF16695.5eoc|IPF16695|MED12|CAWG_03306	ORF|Uncharacterized	Ca22chr4A_C_albicans_SC5314	1091751	1086508	C	Putative RNA polymerase II mediator complex subunit; early-stage flow model biofilm induced	SRB8
C4_05280W_A	0.00e+00	USO1	orf19.2629|C4_05280W_B|C4_05280W|IPF10478.3|IPF19694.1|Contig4-2660_0013|Contig4-2660_0014|Contig4-2660_0015|orf6.1433|orf6.912|orf6.913|orf6.1434|CA6235|CA6236|orf19.1293|orf19.1294|USO1.5eoc|CAWG_03286	ORF|Uncharacterized	Ca22chr4A_C_albicans_SC5314	1144988	1151416	W	Ortholog(s) have role in ER to Golgi vesicle-mediated transport, Golgi vesicle docking, SNARE complex assembly and ER to Golgi transport vesicle membrane, Golgi membrane localization	USO1
C4_05570C_A	0.00e+00	TUB4	orf19.1238|C4_05570C_B|C4_05570C|orf19.8823|IPF26076.1|IPF12541.2|Contig4-2139_0001|Contig4-2681_0002|orf6.5079|orf6.712|CA0159|TUB4.3|CAWG_03265	ORF|Uncharacterized	Ca22chr4A_C_albicans_SC5314	1216962	1215386	C	Putative gamma-tubulin; induced upon adherence to polystyrene; transcript regulated by Nrg1 and Mig1; periodic mRNA expression, peak at cell-cycle S/G2 phase	TUB4
C4_05590W_A	0.00e+00		orf19.1240|C4_05590W_B|C4_05590W|orf19.8825|IPF26084.1|IPF9887.3|orf6.2676|orf6.5077|CA1261|CaO19.1240|IPF9887|IPF9887.3eoc|IPF9887.2|CAWG_03263	ORF|Uncharacterized	Ca22chr4A_C_albicans_SC5314	1221251	1229458	W	Ortholog of S. cerevisiae : YPR117W, C. glabrata CBS138 : CAGL0D04510g, C. dubliniensis CD36 : Cd36_45200, C. parapsilosis CDC317 : CPAR2_500480 and Candida tenuis NRRL Y-1498 : CANTEDRAFT_120679	YPR117W
C4_05740C_A	0.00e+00		CAWG_03249|orf19.1259|C4_05740C_B|C4_05740C|orf19.8844|IPF26095.1|IPF19986.1|Contig4-2968_0002|orf6.5726|CA3456|CaO19.1259|SNT2|CaO19.8844|IPF19986	ORF|Uncharacterized	Ca22chr4A_C_albicans_SC5314	1269063	1264732	C	Ortholog(s) have DNA binding, ubiquitin-protein ligase activity and role in histone catabolic process, histone ubiquitination, regulation of transcription from RNA polymerase II promoter in response to oxidative stress	SNT2
C4_05920C_A	0.00e+00	PGA49	CAWG_03230|orf19.4404|C4_05920C_B|C4_05920C|orf19.11882|IPF11851.3|IPF14598.2|Contig4-2866_0003|orf6.2824|orf6.657|CA1360|CaO19.4404|IPF14598	ORF|Uncharacterized	Ca22chr4A_C_albicans_SC5314	1315008	1312804	C	Putative GPI-anchored protein
C4_06050W_A	0.00e+00	MED3	CAWG_03220|orf19.4415|C4_06050W_B|C4_06050W|orf19.11893|IPF18480.1|IPF6475.2|Contig4-2875_0010|orf6.2967|orf6.4224|CA2354|CaO19.4415|IPF18480	ORF|Uncharacterized	Ca22chr4A_C_albicans_SC5314	1340632	1341225	W	RNA polymerase II mediator complex subunit
C4_06060W_A	0.00e+00	VPS13	orf19.4416|C4_06060W_B|C4_06060W|orf19.11894|IPF22856.1|IPF19756.1|Contig4-2875_0007|Contig4-2875_0009|orf6.4223|CA2353|CaO19.11894|CaO19.4416	ORF|Uncharacterized	Ca22chr4A_C_albicans_SC5314	1341803	1351054	W	Putative vacuolar protein sorting-associated protein; gene used for multilocus sequence typing	VPS13
C4_06130W_A	0.00e+00		orf19.4715|C4_06130W_B|C4_06130W|orf19.10441|IPF24455.1|IPF15988.2|IPF8243.2|Contig4-2802_0015|orf6.3454|orf6.3151|CA1797|CA1578|orf19.2924|NUM11.5eoc|NUM11|CAWG_03212	ORF|Uncharacterized	Ca22chr4A_C_albicans_SC5314	1364530	1376010	W	Ortholog(s) have tubulin binding activity, role in microtubule cytoskeleton organization, mitochondrial fission, mitochondrion inheritance, nuclear migration along microtubule and cell cortex, cellular bud tip, mitochondrion localization	NUM1
C4_06190C_A	0.00e+00	MPH1	orf19.2919|C4_06190C_B|C4_06190C|orf19.10436|IPF24463.1|IPF11443.2|Contig4-2802_0009|orf6.3459|orf6.166|CA1802|CaO19.2919|IPF11443|CAWG_03206	ORF|Uncharacterized	Ca22chr4A_C_albicans_SC5314	1385960	1382397	C	Protein similar to S. cerevisiae Mph1p, which is a DNA helicase involved in DNA repair; induced under hydroxyurea treatment	MPH1
C4_06280C_A	0.00e+00		orf19.2908|C4_06280C_B|C4_06280C|orf19.10426|IPF24435.1|IPF13137.1|Contig4-2946_0019|orf6.6114|CA3761|CaO19.2908|FZD4|CaO19.10426|IFR3|CAWG_03198	ORF|Uncharacterized	Ca22chr4A_C_albicans_SC5314	1399618	1398542	C	Predicted oxidoreductase; rat catheter biofilm induced
C4_06300C_A	0.00e+00	PGA42	orf19.2907|C4_06300C_B|C4_06300C|orf19.10425|IPF13066.1|IPF13135.1|Contig4-2946_0016|orf6.260|orf6.6115|CA3762|CaO19.2907|IPF13135|CAWG_03196	ORF|Uncharacterized	Ca22chr4A_C_albicans_SC5314	1401380	1400697	C	Putative GPI-anchored adhesin-like protein; decreased transcription is observed in azole-resistant strains that overexpress CDR1 and CDR2 or MDR1
C4_06800W_A	0.00e+00		orf19.3129|C4_06800W_B|C4_06800W|orf19.10641|IPF24175.1|IPF7823.2|Contig4-2672_0010|orf6.5866|CA3562|RVB1|CaO19.10641|CaO19.3129|IPF7823|CAWG_03149	ORF|Uncharacterized	Ca22chr4A_C_albicans_SC5314	1514782	1516158	W	Putative chromatin remodelling complex protein; heterozygous null mutant displays sensitivity to virgineone; Spider biofilm repressed	RVB1
C4_06810C_A	0.00e+00		orf19.3128|C4_06810C_B|C4_06810C|orf19.10640|IPF24164.1|IPF10610.2|Contig4-2672_0008|Contig4-2672_0009|orf6.5865|CA3561|CaO19.3128|SLY1|CaO19.10640|CAWG_03148	ORF|Uncharacterized	Ca22chr4A_C_albicans_SC5314	1518216	1516294	C	Ortholog(s) have syntaxin binding activity and role in ER to Golgi vesicle-mediated transport, positive regulation of SNARE complex assembly, retrograde vesicle-mediated transport, Golgi to ER, vesicle fusion with Golgi apparatus	SLY1
C4_06890W_A	0.00e+00	ARR3	orf19.3122|C4_06890W_B|C4_06890W|orf19.10634|IPF24180.1|IPF12422.2|Contig4-2435_0003|orf6.6923|CA4391|CaO19.10634|CaO19.3122|CAWG_03140	ORF|Uncharacterized	Ca22chr4A_C_albicans_SC5314	1535338	1536519	W	Ortholog of S. cerevisiae Arr3; arsenite transporter of the plasma membrane required for resistance to arsenic compounds; benomyl-induced; Gcn4-regulated; Hap43-repressed; mutant is viable; Spider biofilm induced	ARR3
C4_06990W_A	0.00e+00		orf19.3110|C4_06990W_B|C4_06990W|orf19.10622|IPF14362.3|IPF8781.2|Contig4-2940_0015|orf6.61|orf6.6935|CA4400|MNN46|CaO19.3110|IPF14362|CAWG_03129	ORF|Uncharacterized	Ca22chr4A_C_albicans_SC5314	1548591	1550669	W	Possible mannosyltransferase; Spider biofilm induced
C4_07060W_A	0.00e+00		orf19.3103|C4_07060W_B|C4_07060W|orf19.10615|IPF24220.1|IPF13155.2|Contig4-2940_0002|Contig4-2940_0003|orf6.6942|CA4407|CaO19.3103|RPO3|RPO31|CAWG_03122	ORF|Uncharacterized	Ca22chr4A_C_albicans_SC5314	1557803	1562149	W	Ortholog(s) have RNA polymerase III activity, role in tRNA transcription from RNA polymerase III promoter and DNA-directed RNA polymerase III complex, cytoplasm localization	RPO31
C4_07080C_A	0.00e+00		orf19.3100|C4_07080C_B|C4_07080C|orf19.10613|IPF17497.2|IPF13151.2|Contig4-2121_0002|Contig4-2121_0003|Contig4-2121_0004|orf6.149|orf6.415|orf6.6945|orf6.414|CA4409|CaO19.3100|IPF13151|CAWG_03120	ORF|Uncharacterized	Ca22chr4A_C_albicans_SC5314	1566078	1562962	C	Protein with t-SNARE domains and a microtubule associated domain; Hap43-induced gene; repressed by alpha pheromone in SpiderM medium
C4_07100C_A	0.00e+00		orf19.3098|C4_07100C_B|C4_07100C|orf19.10610|IPF24199.1|IPF1751.2|Contig4-2877_0004|orf6.6947|CA4411|CaO19.10610|BRR2|CaO19.3098|CAWG_03118	ORF|Uncharacterized	Ca22chr4A_C_albicans_SC5314	1573987	1568024	C	Predicted RNA-dependent ATPase RNA helicase; Hap43-induced gene	BRR2
C4_07120C_A	0.00e+00	MSH2	orf19.3093|C4_07120C_B|C4_07120C|orf19.10605|IPF24154.1|IPF1746.1|Contig4-2877_0007|orf6.6952|CA4413|CaO19.10605|CaO19.3093|CAWG_03116	ORF|Uncharacterized	Ca22chr4A_C_albicans_SC5314	1578204	1575583	C	Putative DNA mismatch repair factor; transcript regulated by Nrg1; flucytosine repressed; transcript regulated by tyrosol and cell density	MSH2
C4_07130W_A	0.00e+00		orf19.3091|C4_07130W_B|C4_07130W|orf19.10602|orf19.10603|IPF24217.1|IPF1742.3|Contig4-2877_0008|Contig4-2877_0009|Contig4-2877_0011|Contig4-2877_0013|orf6.3731|orf6.3730|orf6.6954|CA4414|orf19.3090|CaO19.3091|IPF1742|CA2008|IPF1742.3f.eoc|IPF1740.2|CAWG_03115	ORF|Uncharacterized	Ca22chr4A_C_albicans_SC5314	1578444	1582748	W	Protein of unknown function; repressed during core stress response
C4_07190W_A	0.00e+00	SEC10	orf19.3086|C4_07190W_B|C4_07190W|orf19.10598|IPF24157.1|IPF1725.2|Contig4-2594_0007|Contig4-2594_0009|orf6.3735|CA2012|CaO19.10598|CaO19.3086|CAWG_03111	ORF|Uncharacterized	Ca22chr4A_C_albicans_SC5314	1586083	1588440	W	Ortholog(s) have role in Golgi to plasma membrane transport, cytokinetic cell separation, exocytosis and cell cortex of cell tip, cell division site, cytosol, exocyst, mating projection tip, mitotic spindle pole body, nucleus localization	SEC10
C4_07200C_A	0.00e+00		orf19.3083|C4_07200C_B|C4_07200C|orf19.10595|IPF24179.1|IPF1720.2|Contig4-2594_0010|orf6.3738|CA2013|CDC1|CaO19.3083|CaO19.10595|CAWG_03110	ORF|Uncharacterized	Ca22chr4A_C_albicans_SC5314	1589635	1588433	C	Putative lipid phosphatase of the endoplasmic reticulum; role in DNA repair, actin cytoskeleton organization, cellular manganese ion homeostasis; Spider biofilm repressed	CDC1
C4_07220C_A	0.00e+00		orf19.3080|C4_07220C_B|C4_07220C|IPF1717.2|IPF18927.2|Contig4-2594_0013|orf6.1637|orf6.3741|CA2014|CaO19.3080|IPF1717.3f|IPF1717|CAWG_03108	ORF|Uncharacterized	Ca22chr4A_C_albicans_SC5314	1593721	1590581	C	Ortholog(s) have role in attachment of spindle microtubules to kinetochore, cellular response to nitrogen starvation, cohesin localization to chromatin and double-strand break repair, more	SCC2
C5_00060C_A	0.00e+00		orf19.5692|C5_00060C_B|C5_00060C|IPF5453.1|Contig4-2927_0017|orf6.4570|CA2611|CaO19.5692|IPF5453|CAWG_04402	ORF|Uncharacterized	Ca22chr5A_C_albicans_SC5314	8807	7209	C	Ortholog(s) have ubiquitin-protein ligase activity, role in anaphase-promoting complex-dependent proteasomal ubiquitin-dependent protein catabolic process, protein ubiquitination and anaphase-promoting complex localization	APC4
C5_00110C_A	0.00e+00	THS1	orf19.5685|C5_00110C_B|C5_00110C|IPF5462.1|Contig4-2927_0010|orf6.4563|CA2608|CaO19.5685|CAWG_04407	ORF|Uncharacterized	Ca22chr5A_C_albicans_SC5314	14674	12554	C	Putative threonyl-tRNA synthetase; transcript regulated by Mig1 and Tup1; repressed upon phagocytosis by murine macrophages; stationary phase enriched protein; Spider biofilm repressed	THS1
C5_00170W_A	0.00e+00		orf19.5680|C5_00170W_B|C5_00170W|IPF5471.1|Contig4-2927_0001|orf6.4558|CA2603|CaO19.5680|IPF5471|CAWG_04412	ORF|Uncharacterized	Ca22chr5A_C_albicans_SC5314	19011	20093	W	Protein with predicted hydrolase domains; similar to a universal stress protein family protein; possibly essential, disruptants not obtained by UAU1 method; Spider biofilm repressed
C5_00180W_A	0.00e+00	AFL1	orf19.980|C5_00180W_B|C5_00180W|orf19.8595|IPF5473.1|IPF26319.1|IPF1615.2|Contig4-3103_0056|orf6.8229|orf6.4557|CA2602|CA5427|orf19.5679|IPF1615.3eoc|VIP1|CaO19.8595|CaO19.980|CAWG_04413	ORF|Uncharacterized	Ca22chr5A_C_albicans_SC5314	21297	23504	W	Ortholog(s) have inositol heptakisphosphate kinase activity, inositol hexakisphosphate 1-kinase activity, inositol hexakisphosphate 3-kinase activity, inositol hexakisphosphate 4-kinase activity, inositol hexakisphosphate 6-kinase activity	VIP1
C5_00300C_A	0.00e+00	SMC4	orf19.964|C5_00300C_B|C5_00300C|orf19.8579|IPF26364.1|IPF1574.1|Contig4-3103_0030|orf6.8213|CA5415|CaO19.964|CaO19.8579|CAWG_04425	ORF|Uncharacterized	Ca22chr5A_C_albicans_SC5314	53010	48904	C	Ortholog(s) have chromatin binding activity and role in cellular protein localization, mitotic chromosome condensation, tRNA gene clustering	SMC4
C5_00330C_A	0.00e+00		orf19.956|C5_00330C_B|C5_00330C|orf19.8571|IPF26341.1|IPF1566.1|Contig4-3103_0034|orf6.8205|CA5412|CSF1|CaO19.956|CaO19.8571|IPF1566|CAWG_04428	ORF|Uncharacterized	Ca22chr5A_C_albicans_SC5314	63318	54415	C	Ortholog(s) have role in fermentation and mitochondrion localization	CSF1
C5_00470C_A	0.00e+00	KRE62	orf19.942|C5_00470C_B|C5_00470C|orf19.8557|IPF26313.1|IPF26324.1|IPF1539.1|IPF1538.2|Contig4-3103_0054|orf6.8191|KRE62.5f|KRE62.3f|orf19.942.1|CA5399|CA5400|CAWG_04441	ORF|Uncharacterized	Ca22chr5A_C_albicans_SC5314	86237	84369	C	Putative subunit of glucan synthase; macrophage-induced gene; Bcr1-regulated in a/a RPMI biofilms
C5_00530W_A	0.00e+00		orf19.936|C5_00530W_B|C5_00530W|orf19.8551|IPF26316.1|IPF9398.1|Contig4-2726_0007|Contig4-2726_0009|orf6.8185|CA5393|ASM2|CaO19.8551|CaO19.936|IPF9398|CAWG_04447	ORF|Uncharacterized	Ca22chr5A_C_albicans_SC5314	105626	107950	W	Ortholog of C. dubliniensis CD36 : Cd36_50530, C. parapsilosis CDC317 : CPAR2_303990, Candida tenuis NRRL Y-1498 : CANTEDRAFT_107934 and Pichia stipitis Pignal : PICST_63283
C5_00540C_A	0.00e+00	AGA1	orf19.935|C5_00540C_B|C5_00540C|orf19.8550|IPF26334.1|IPF10571.2|Contig4-2870_0012|orf6.8184|CA5392|CaO19.935|CaO19.8550|IPF10571|CAWG_04448	ORF|Uncharacterized	Ca22chr5A_C_albicans_SC5314	110891	109830	C	Protein with some similarity to agglutinin subunit; expression regulated upon white-opaque switch; Spider biofilm induced
C5_00570W_A	0.00e+00		orf19.932|C5_00570W_B|C5_00570W|orf19.8547|IPF18993.1|IPF26353.1|IPF6532.2|Contig4-2777_0010|orf6.8181|orf6.1319|CA5390|orf19.2226|DRS24|CaO19.932|DNF2|CaO19.8547|CAWG_04451	ORF|Uncharacterized	Ca22chr5A_C_albicans_SC5314	125110	130260	W	Putative aminophospholipid translocase (flippase); merged with orf19.2226 in Assembly 21; possibly an essential gene, disruptants not obtained by UAU1 method	DNF1
C5_00630C_A	0.00e+00	EXO1	CAWG_04457|orf19.926|C5_00630C_B|C5_00630C|orf19.8541|IPF26317.1|IPF8423.2|Contig4-2692_0013|orf6.2862|CA1384|CaO19.8541|CaO19.926|IPF8423	ORF|Uncharacterized	Ca22chr5A_C_albicans_SC5314	144415	142316	C	Putative exodeoxyribonuclease; cell-cycle regulated periodic mRNA expression	EXO1
C5_00650C_A	0.00e+00	THR1	orf19.923|C5_00650C_B|C5_00650C|orf19.8539|IPF19445.1|IPF8426.1|Contig4-2692_0010|orf6.2865|orf6.99|CA1386|CaO19.923|CAWG_04459	ORF|Uncharacterized	Ca22chr5A_C_albicans_SC5314	147779	146706	C	Putative homoserine kinase; regulated by Tup1; amphotericin B repressed; regulated by Gcn2 and Gcn4; Spider biofilm repressed	THR1
C5_01090C_A	0.00e+00		orf19.1961|C5_01090C_B|C5_01090C|orf19.9516|IPF14506.1|IPF11296.1|Contig4-2193_0003|orf6.2315|orf6.5044|CA2949|CaO19.1961|IPF14506|CAWG_04498	ORF|Uncharacterized	Ca22chr5A_C_albicans_SC5314	236442	234850	C	Planktonic growth-induced gene
C5_01110W_A	0.00e+00		orf19.1959|C5_01110W_B|C5_01110W|orf19.9514|IPF25377.1|IPF15485.2|Contig4-2473_0003|orf6.4080|CA2253|CaO19.9514|CaO19.1959|IPF15485|CAWG_04500	ORF|Uncharacterized	Ca22chr5A_C_albicans_SC5314	253333	254304	W	Ortholog(s) have ubiquitin-specific protease activity, role in protein deubiquitination and cytosol, ribosome localization	OTU2
C5_01140C_A	0.00e+00		orf19.1956|C5_01140C_B|C5_01140C|orf19.9511|IPF19331.2|IPF14757.2|Contig4-2143_0002|orf6.342|orf6.4083|CA2256|CaO19.1956|IPF14757|CAWG_04503	ORF|Uncharacterized	Ca22chr5A_C_albicans_SC5314	265052	262791	C	Ortholog(s) have role in reciprocal meiotic recombination and mitochondrion localization	MSC6
C5_01180W_A	0.00e+00	PUS4	orf19.1954|C5_01180W_B|C5_01180W|orf19.9509|IPF16835.2|IPF12142.3|Contig4-2077_0003|orf6.1980|orf6.915|CA0221|CaO19.1954|CAWG_04505	ORF|Uncharacterized	Ca22chr5A_C_albicans_SC5314	266959	268119	W	Putative pseudouridine synthase; transcript regulated by Nrg1, Mig1, and Tup1	PUS4
C5_01260W_A	0.00e+00		orf19.1943|C5_01260W_B|C5_01260W|orf19.9498|IPF11277.2|IPF29244.1|Contig4-2985_0019|Contig4-2985_0020|orf6.5596|CA3355|CaO19.1943|IPF11277|CAWG_04514	ORF|Uncharacterized	Ca22chr5A_C_albicans_SC5314	283848	286220	W	Ortholog of C. parapsilosis CDC317 : CPAR2_302610, C. dubliniensis CD36 : Cd36_51070, Candida orthopsilosis Co 90-125 : CORT_0E04770 and Spathaspora passalidarum NRRL Y-27907 : SPAPADRAFT_50634
C5_01270W_A	0.00e+00	SGE1	orf19.1942|C5_01270W_B|C5_01270W|orf19.9497|orf6.5597|IPF9560.2|IPF29247.1|Contig4-2985_0017|CA3356|SGE12|CaO19.1942|CaO19.9497|IPF9560|CAWG_04515	ORF|Uncharacterized	Ca22chr5A_C_albicans_SC5314	286734	288617	W	Putative multidrug resistance factor; induced in low iron; regulated by Sef1, Sfu1, and Hap43
C5_01360W_A	0.00e+00	CFL4	orf19.1932|C5_01360W_B|C5_01360W|orf19.9488|orf6.292|FRE5|FRE32|IPF9791.2|IPF19355.2|CFL94|Contig4-2583_0010|orf6.5606|CA3363|CaO19.1932|CAWG_04524	ORF|Uncharacterized	Ca22chr5A_C_albicans_SC5314	303368	305500	W	C-terminus similar to ferric reductases; induced in low iron; Sfu1-repressed; ciclopirox olamine induced; colony morphology-related gene regulation by Ssn6; Hap43-repressed; Sef1-regulated	FRE2
C5_01380W_A	0.00e+00	CFL5	orf19.1930|C5_01380W_B|C5_01380W|orf19.9486|orf6.5607|orf6.1281|FRE31|IPF25358.1|IPF15107.3|FRE4|CFL90|Contig4-2699_0003|Contig4-2699_0004|CA0397|CaO19.1930|IPF15107.2|CAWG_04525	ORF|Uncharacterized	Ca22chr5A_C_albicans_SC5314	308742	310874	W	Ferric reductase; induced in low iron; ciclopirox olamine, flucytosine induced; amphotericin B, Sfu1 repressed; Tbf1, Hap43 induced	FRE3
C5_01410C_A	0.00e+00		orf19.4131|C5_01410C_B|C5_01410C|orf19.11608|IPF23115.1|IPF14870.2|Contig4-2911_0018|Contig4-2911_0019|orf6.2616|CA1223|CaO19.4131|CaO19.11608|IPF14870|CAWG_04528	ORF|Uncharacterized	Ca22chr5A_C_albicans_SC5314	317962	315377	C	Ortholog(s) have role in protein folding in endoplasmic reticulum and ER membrane protein complex localization	EMC1
C5_01490C_A	0.00e+00		orf19.4144|C5_01490C_B|C5_01490C|orf19.11620|IPF9825.2|IPF19173.1|Contig4-2911_0005|orf6.5235|orf6.719|CA3089|CaO19.4144|IPF9825|CAWG_04536	ORF|Uncharacterized	Ca22chr5A_C_albicans_SC5314	332797	330986	C	Predicted protein kinase; clade-associated gene expression	MCP2
C5_01500C_A	0.00e+00	ZCF20	orf19.4145|C5_01500C_B|C5_01500C|orf19.11621|IPF9826.2|IPF19172.2|Contig4-2294_0005|Contig4-2911_0001|orf6.236|orf6.5234|orf6.720|CA3088|CaO19.4145|IPF9826|CAWG_04537	ORF|Uncharacterized	Ca22chr5A_C_albicans_SC5314	336385	333128	C	Zn(II)2Cys6 transcription factor orthologous to S. cerevisiae Hap1; regulated by Sef1, Sfu1; Hap43-induced; Spider biofilm induced	HAP1
C5_01570C_A	0.00e+00	SPO1	orf19.4151|C5_01570C_B|C5_01570C|orf19.11628|IPF23116.1|IPF16830.2|Contig4-2850_0013|orf6.5227|orf6.553|CA0111|CaO19.4151|IPF16830|CAWG_04544	ORF|Uncharacterized	Ca22chr5A_C_albicans_SC5314	347536	345209	C	Protein similar to phospholipase B; fungal-specific (no human or murine homolog)	SPO1
C5_01610W_A	0.00e+00		orf19.6297|C5_01610W_B|C5_01610W|orf19.13676|IPF20852.1|IPF15695.1|Contig4-2128_0002|orf6.5447|CA3236|DEG1|CaO19.6297|CaO19.13676|CAWG_04548	ORF|Uncharacterized	Ca22chr5A_C_albicans_SC5314	357144	358613	W	Ortholog(s) have pseudouridine synthase activity, role in tRNA pseudouridine synthesis and cytosol, nucleus localization	DEG1
C5_01920C_A	0.00e+00		orf19.3180|C5_01920C_B|C5_01920C|orf19.10690|IPF24125.1|IPF12790.2|Contig4-1727_0007|Contig4-2248_0003|orf6.4477|CA2533|INP54|CaO19.3180|CaO19.10690|IPF12790|CAWG_04577	ORF|Uncharacterized	Ca22chr5A_C_albicans_SC5314	432214	430841	C	Ortholog(s) have phosphatidylinositol-4,5-bisphosphate 5-phosphatase activity, role in phosphatidylinositol dephosphorylation and endoplasmic reticulum localization	INP54
C5_02010C_A	0.00e+00		orf19.3170|C5_02010C_B|C5_02010C|orf19.10680|IPF18726.2|IPF3178.2|Contig4-2939_0001|orf6.1165|orf6.1234|orf6.2668|CA0378|CaO19.3170|IPF3178|CAWG_04586	ORF|Uncharacterized	Ca22chr5A_C_albicans_SC5314	453531	451345	C	Ortholog(s) have role in RNA Polymerase I assembly, RNA Polymerase II core complex assembly, RNA Polymerase III assembly, formation of translation preinitiation complex and cytoplasm, cytosolic ribosome localization	BUD27
C5_02240W_A	0.00e+00	PTH2	orf19.4231|C5_02240W_B|C5_02240W|orf19.11706|IPF16485.2|IPF19085.2|Contig4-1833_0002|orf6.6614|orf6.966|CA6212|CaO19.11706|CaO19.4231|CA4141|CAWG_04607	ORF|Uncharacterized	Ca22chr5A_C_albicans_SC5314	498691	499884	W	Putative cAMP-independent regulatory protein; constitutive expression independent of MTL or white-opaque status; Spider biofilm induced
C5_02270W_A	0.00e+00	THR4	orf19.4233|C5_02270W_B|C5_02270W|orf19.11708|IPF22974.1|IPF11957.2|Contig4-2131_0002|orf6.6612|CA4139|CaO19.11708|CaO19.4233|CAWG_04609	ORF|Uncharacterized	Ca22chr5A_C_albicans_SC5314	503291	504823	W	Putative threonine synthase; protein present in exponential and stationary growth phase yeast cultures; Gcn4p-regulated; sumoylation target	THR4
C5_02280C_A	0.00e+00		orf19.4234|C5_02280C_B|C5_02280C|orf19.11709|IPF22973.1|IPF11954.2|Contig4-2131_0003|orf6.6611|CA4138|CTR86|CaO19.4234|CaO19.11709|IPF11954|CAWG_04610	ORF|Uncharacterized	Ca22chr5A_C_albicans_SC5314	506283	504892	C	Protein of unknown function; Hap43-induced gene; Ctr86 ortholog in S. cerveisiae is essential; Spider biofilm induced	CTR86
C5_02310C_A	0.00e+00		orf19.4239|C5_02310C_B|C5_02310C|orf19.11714|IPF22950.1|IPF20163.1|Contig4-2209_0003|orf6.6606|CA4135|CaO19.4239|CaO19.11714|IPF20163|CAWG_04613	ORF|Uncharacterized	Ca22chr5A_C_albicans_SC5314	513602	511587	C	Planktonic growth-induced gene
C5_02370C_A	0.00e+00		orf19.4245|C5_02370C_B|C5_02370C|orf19.11720|IPF20009.1|IPF19942.1|Contig4-1884_0003|Contig4-1884_0004|orf6.3979|orf6.6600|CA4130|CaO19.4245|IPF20009|CAWG_04620	ORF|Uncharacterized	Ca22chr5A_C_albicans_SC5314	527018	525672	C	Protein with a predicted pleckstrin domain; Hap43-repressed gene
C5_02440C_A	0.00e+00		orf19.4252|C5_02440C_B|C5_02440C|orf19.11727|IPF22993.1|IPF6872.1|Contig4-2928_0012|orf6.3972|CA2183|CaO19.4252|CaO19.11727|IPF6872|CAWG_04626	ORF|Uncharacterized	Ca22chr5A_C_albicans_SC5314	538597	537707	C	Ortholog(s) have protein serine/threonine kinase activity	BUD32
C5_02450W_A	0.00e+00		orf19.4253|C5_02450W_B|C5_02450W|orf19.11728|IPF22943.1|IPF6871.1|Contig4-2928_0013|Contig4-2928_0014|orf6.3971|CA2182|CaO19.11728|CaO19.4253|IPF6871|CAWG_04627	ORF|Uncharacterized	Ca22chr5A_C_albicans_SC5314	538877	541222	W	Ortholog(s) have role in negative regulation of gluconeogenesis, proteasome-mediated ubiquitin-dependent protein catabolic process, regulation of nitrogen utilization, vacuolar protein catabolic process	VID30
C5_03010W_A	0.00e+00		orf19.4326|C5_03010W_B|C5_03010W|orf19.11801|IPF22949.1|IPF16019.2|Contig4-2180_0001|orf6.3260|CA1656|CaO19.11801|SNU66|CaO19.4326|IPF16019|CAWG_04682	ORF|Uncharacterized	Ca22chr5A_C_albicans_SC5314	664894	666915	W	Ortholog(s) have role in mRNA cis splicing, via spliceosome, maturation of 5S rRNA and U4/U6 x U5 tri-snRNP complex localization	SNU66
C5_03080C_A	0.00e+00		orf19.4337|C5_03080C_B|C5_03080C|orf19.11813|IPF11698.1|IPF11341.2|IPF18701.2|Contig4-2570_0014|Contig4-2570_0016|orf6.1674|orf6.2794|orf6.2795|CA6284|CA0631|orf19.4338|IPF11698.3f|CAWG_04689	ORF|Uncharacterized	Ca22chr5A_C_albicans_SC5314	686037	684022	C	Predicted membrane transporter; monocarboxylate porter (MCP) family, major facilitator superfamily (MFS); Spider biofilm induced; rat catheter biofilm repressed	ESBP6
C5_03120W_A	0.00e+00		orf19.4341|C5_03120W_B|C5_03120W|orf19.11816|IPF18885.1|IPF11353.2|Contig4-2186_0009|orf6.2798|orf6.1849|CDC91|CaO19.4341|CA0739|IPF18885|CAWG_04693	ORF|Uncharacterized	Ca22chr5A_C_albicans_SC5314	691292	692740	W	Ortholog(s) have role in attachment of GPI anchor to protein, conidium formation, hyphal growth, sporocarp development involved in sexual reproduction and GPI-anchor transamidase complex localization	GAB1
C5_03140C_A	0.00e+00		orf19.4346|C5_03140C_B|C5_03140C|orf19.11823|IPF19511.2|IPF28465.1|Contig4-2617_0002|orf6.1844|orf6.2802|orf6.394|orf6.3990|orf6.446|CA2192|SEC16|CaO19.4346|CA0737|SEC16.53f.eoc|IPF19510.1|CA0738|SEC16.3f|orf6.1846|IPF14620.2|CAWG_04695	ORF|Uncharacterized	Ca22chr5A_C_albicans_SC5314	705870	699595	C	Ortholog(s) have protein anchor activity, role in COPII vesicle coating, protein localization to endoplasmic reticulum exit site and ER to Golgi transport vesicle membrane, endoplasmic reticulum exit site localization	SEC16
C5_03170C_A	0.00e+00		orf19.4349|C5_03170C_B|C5_03170C|orf19.11827|IPF16819.2|IPF28451.1|orf6.3993|orf6.3994|KRE2.3F|CA2195|CaO19.4349|IPF18517|CA2196|IPF18517.5f|IPF18517.1|IPF18517.3f|CAWG_04698	ORF|Uncharacterized	Ca22chr5A_C_albicans_SC5314	719299	716852	C	Protein of unknown function; transcript repressed by elevated CO2; Spider biofilm induced	NBA1
C5_03470C_A	0.00e+00		CAWG_04720|orf19.6654|C5_03470C_B|C5_03470C|orf19.10159|IPF24699.1|IPF6960.2|IPF2275.2|Contig4-2912_0026|orf6.1457|orf6.6763|CA0489|CA4262|orf19.2636|CaO19.6654|FMP422|IPF2275.5eoc|IPF2275	ORF|Uncharacterized	Ca22chr5A_C_albicans_SC5314	780199	778703	C	Predicted membrane transporter, member of the L-amino acid transporter-3 (LAT3) family, major facilitator superfamily (MFS)
C5_03490C_A	0.00e+00		orf19.6658|C5_03490C_B|C5_03490C|orf6.6767|CA4264|CaO19.6658|IPF2280|IPF2280.1|CAWG_04722	ORF|Uncharacterized	Ca22chr5A_C_albicans_SC5314	784329	782698	C	Stationary phase enriched protein; predicted ORF from Assembly 19; removed from Assembly 20; subsequently reinstated in Assembly 21 based on comparative genome analysis
C5_03810C_A	0.00e+00		orf19.1113|C5_03810C_B|C5_03810C|orf19.8710|IPF26197.1|IPF6329.2|Contig4-2766_0009|orf6.3465|CA1806|CaO19.8710|CaO19.1113|IPF6329|CAWG_04753	ORF|Uncharacterized	Ca22chr5A_C_albicans_SC5314	840098	839331	C	Ortholog of C. dubliniensis CD36 : Cd36_53540, Debaryomyces hansenii CBS767 : DEHA2G07854g, Pichia stipitis Pignal : PICST_32162 and Spathaspora passalidarum NRRL Y-27907 : SPAPADRAFT_50795
C5_03820C_A	0.00e+00	BUD7	orf19.1112|C5_03820C_B|C5_03820C|orf19.8709|IPF26191.1|IPF6332.2|Contig4-2766_0004|Contig4-2766_0006|orf6.3464|CA1805|CaO19.1112|CaO19.8709|IPF6332|CAWG_04754	ORF|Uncharacterized	Ca22chr5A_C_albicans_SC5314	842865	840571	C	Ortholog(s) have role in Golgi to plasma membrane transport, fungal-type cell wall chitin biosynthetic process and cell division site, clathrin-coated vesicle, cytosol, exomer complex, nucleus, ribosome localization	BCH1
C5_04080C_A	0.00e+00		orf19.1281|C5_04080C_B|C5_04080C|orf19.8868|IPF26047.1|IPF10373.1|Contig4-2808_0006|orf6.4244|CA2366|CaO19.1281|CWC25|CaO19.8868|IPF10373|CAWG_04781	ORF|Uncharacterized	Ca22chr5A_C_albicans_SC5314	911500	910835	C	Putative splicing factor required for the first step of pre-mRNA splicing; Spider biofilm induced	CWC25
C5_04160W_A	0.00e+00	SDC1	orf19.3899|C5_04160W_B|C5_04160W|orf19.11380|IPF18393.2|IPF15394.1|Contig4-2263_0007|orf6.2340|CA1048|CaO19.3899|IPF15394|CA3028|IPF18393|IPF18393.1|CAWG_04789	ORF|Uncharacterized	Ca22chr5A_C_albicans_SC5314	927500	927886	W	Putative COMPASS/SET1C histone methyltransferase complex subunit	SDC1
C5_04170W_A	0.00e+00		orf19.3900|C5_04170W_B|C5_04170W|orf19.11381|IPF20126.1|IPF20071.1|Contig4-2263_0006|orf6.2339|orf6.5148|CA3027|UGO1|CaO19.3900|IPF20126|CAWG_04790	ORF|Uncharacterized	Ca22chr5A_C_albicans_SC5314	928229	929836	W	Ortholog(s) have role in mitochondrial fusion and integral to mitochondrial outer membrane localization	UGO1
C5_04210C_A	0.00e+00	MRV4	orf19.3904|C5_04210C_B|C5_04210C|orf19.11385|IPF23281.1|IPF11508.2|orf6.5144|CA3023|CaO19.11385|CaO19.3904|IPF11508|CAWG_04794	ORF|Uncharacterized	Ca22chr5A_C_albicans_SC5314	937973	937203	C	Protein of unknown function; Spider biofilm induced
C5_04220W_A	0.00e+00	MRV5	orf19.3905|C5_04220W_B|C5_04220W|orf19.11386|IPF23298.1|IPF17642.2|Contig4-1931_0001|orf6.5143|CA3022|CaO19.3905|CaO19.11386|IPF17642|CAWG_04795	ORF|Uncharacterized	Ca22chr5A_C_albicans_SC5314	939282	939923	W	Planktonic growth-induced gene
C5_04260W_A	0.00e+00		orf19.3910|C5_04260W_B|C5_04260W|orf19.11391|IPF23262.1|IPF15494.2|Contig4-2817_0009|orf6.5138|CA3019|CaO19.3910|RNY12|CaO19.11391|IPF15494|CAWG_04799	ORF|Uncharacterized	Ca22chr5A_C_albicans_SC5314	944238	945479	W	Has domain(s) with predicted RNA binding, ribonuclease T2 activity
C5_04310W_A	0.00e+00		orf19.3916|C5_04310W_B|C5_04310W|orf19.11398|orf19.11399|IPF23300.1|IPF12695.2|Contig4-2398_0001|Contig4-2730_0015|orf6.4060|orf6.4059|CA2238|CA2237|orf19.3917|IPF10032.5f|IPF10032.2|CAWG_04804	ORF|Uncharacterized	Ca22chr5A_C_albicans_SC5314	956328	957911	W	Ortholog of C. dubliniensis CD36 : Cd36_53980, C. parapsilosis CDC317 : CPAR2_100980, Candida tenuis NRRL Y-1498 : CANTEDRAFT_116966 and Debaryomyces hansenii CBS767 : DEHA2G19822g
C5_04490C_A	0.00e+00	CAR1	orf19.3934|C5_04490C_B|C5_04490C|orf19.11416|IPF16256.2|IPF10187.1|Contig4-2929_0002|orf6.1912|orf6.2297|CaO19.3934|CA1024|CA0781|CAR1.3eoc|IPF16256.1|CAWG_04818	ORF|Uncharacterized	Ca22chr5A_C_albicans_SC5314	982797	981844	C	Arginase; arginine catabolism; transcript regulated by Nrg1, Mig1, Tup1; colony morphology-related regulation by Ssn6; alkaline induced; protein decreased in stationary phase; sumoylation target; flow model biofilm induced	CAR1
C5_04520W_A	0.00e+00	TIP41	orf19.3937|C5_04520W_B|C5_04520W|orf19.11419|IPF10824.3|IPF19645.1|Contig4-2929_0008|orf6.2300|orf6.3224|CA1026|TIP41.5f|IPF19645.exon1|IPF19646.1|CAWG_04821	ORF|Uncharacterized	Ca22chr5A_C_albicans_SC5314	987850	989031	W	Ortholog(s) have protein phosphatase type 2A regulator activity, role in TOR signaling cascade, cellular response to nitrogen starvation and cytosol, nucleus localization	TIP41
C5_04540C_A	0.00e+00		orf19.3940|C5_04540C_B|C5_04540C|orf19.11422|IPF10822.1|IPF10180.1|Contig4-2929_0011|orf6.2303|orf6.3227|CA1633|CaO19.3940|IPF10180|CAWG_04823	ORF|Uncharacterized	Ca22chr5A_C_albicans_SC5314	991027	990125	C	Ortholog of C. dubliniensis CD36 : Cd36_54170, C. parapsilosis CDC317 : CPAR2_100960, Candida tenuis NRRL Y-1498 : CANTEDRAFT_96367 and Debaryomyces hansenii CBS767 : DEHA2G24618g
C5_04550W_A	0.00e+00		orf19.3939|C5_04550W_B|C5_04550W|orf19.11421|IPF10820.1|IPF10179.1|Contig4-2929_0012|orf6.2302|orf6.3226|CA1634|CaO19.3939|IPF10179|CAWG_04824	ORF|Uncharacterized	Ca22chr5A_C_albicans_SC5314	991257	992165	W	Ortholog(s) have role in protein folding in endoplasmic reticulum and ER membrane protein complex, cell division site, cytosol, mitotic spindle pole body, nucleus localization	EMC2
C5_04610W_A	0.00e+00		orf19.3945|C5_04610W_B|C5_04610W|orf19.11427|IPF23250.1|IPF13799.3|Contig4-1800_0002|orf6.2412|CA1089|CaO19.3945|IPF13799|IPF13799.2|CAWG_04829	ORF|Uncharacterized	Ca22chr5A_C_albicans_SC5314	1002086	1003516	W	Predicted COP9 signalosome complex subunit 12; flow model biofilm induced	YJR084W
C5_04710W_A	0.00e+00		orf19.3956|C5_04710W_B|C5_04710W|orf19.11438|IPF15547.2|IPF28562.1|Contig4-1832_0003|orf6.1120|orf6.2279|CA1015|CaO19.3956|IPF15547|IPF15547.1|CAWG_04838	ORF|Uncharacterized	Ca22chr5A_C_albicans_SC5314	1022682	1024034	W	Ortholog(s) have glutaminyl-tRNA synthase (glutamine-hydrolyzing) activity and role in endoplasmic reticulum organization, glutaminyl-tRNAGln biosynthesis via transamidation	HER2
C5_04780W_A	0.00e+00	ASH2	orf19.3964|C5_04780W_B|C5_04780W|orf19.11446|IPF23249.1|IPF5776.1|Contig4-3081_0012|orf6.3507|CA1837|CaO19.3964|CaO19.11446|IPF5776|BRE2|CAWG_04844	ORF|Uncharacterized	Ca22chr5A_C_albicans_SC5314	1036647	1038047	W	Ortholog(s) have histone methyltransferase activity (H3-K4 specific) activity	BRE2
C5_04920C_A	0.00e+00		orf19.3980|C5_04920C_B|C5_04920C|orf19.11463|IPF23311.1|IPF8650.2|Contig4-1327_0003|orf6.5656|CA3403|CaO19.11463|SLH1|CaO19.3980|IPF8650|CAWG_04858	ORF|Uncharacterized	Ca22chr5A_C_albicans_SC5314	1073664	1067875	C	Ortholog(s) have role in cytoplasmic translation, regulation of translation and cytosol, polysomal ribosome localization	SLH1
C5_04980W_A	0.00e+00		orf19.3988|C5_04980W_B|C5_04980W|orf19.11471|IPF23230.1|IPF9655.1|Contig4-2740_0007|orf6.7401|CA4759|CaO19.11471|CaO19.3988|IPF9655|CAWG_04864	ORF|Uncharacterized	Ca22chr5A_C_albicans_SC5314	1095645	1097372	W	Putative adhesin-like protein; induced by Mnl1 under weak acid stress; rat catheter and Spider biofilm induced
C5_05070W_A	0.00e+00		orf19.3999|C5_05070W_B|C5_05070W|orf19.11482|IPF23207.1|IPF13054.2|Contig4-2534_0009|orf6.7412|CA4767|CaO19.11482|CaO19.3999|IPF13054|CAWG_04873	ORF|Uncharacterized	Ca22chr5A_C_albicans_SC5314	1109829	1112132	W	Ortholog(s) have fungal-type vacuole membrane localization	YMR160W
C5_05090W_A	0.00e+00		orf19.4001|C5_05090W_B|C5_05090W|orf19.11484|IPF23254.1|IPF9384.2|Contig4-2616_0008|orf6.7414|CA4769|MSS2|CaO19.11484|CaO19.4001|IPF9384|CAWG_04875	ORF|Uncharacterized	Ca22chr5A_C_albicans_SC5314	1121545	1122810	W	Ortholog(s) have role in protein insertion into mitochondrial membrane from inner side and extrinsic to mitochondrial inner membrane, mitochondrial matrix localization	MSS2
C5_05140W_A	0.00e+00		orf19.4006|C5_05140W_B|C5_05140W|orf19.11489|IPF23269.1|IPF3341.2|Contig4-3094_0050|orf6.7419|CA4774|CaO19.11489|CaO19.4006|IPF3341|CAWG_04880	ORF|Uncharacterized	Ca22chr5A_C_albicans_SC5314	1130266	1131324	W	Ortholog(s) have cytosol, nucleus localization	PAN5
C5_05170W_A	0.00e+00	PAN3	orf19.4010|C5_05170W_B|C5_05170W|orf19.11493|IPF23217.1|IPF3345.2|Contig4-3094_0045|orf6.7423|CA4777|CaO19.11493|CaO19.4010|CAWG_04883	ORF|Uncharacterized	Ca22chr5A_C_albicans_SC5314	1133822	1135915	W	Ortholog(s) have poly(A)-specific ribonuclease activity, role in mRNA 3'-end processing, postreplication repair and PAN complex, cytosol, nucleus localization	PAN3
C5_05200C_A	0.00e+00		orf19.4013|C5_05200C_B|C5_05200C|orf19.11496|IPF23252.1|IPF3352.2|Contig4-3094_0040|orf6.7426|CA4780|CaO19.11496|CaO19.4013|IPF3352|CAWG_04886	ORF|Uncharacterized	Ca22chr5A_C_albicans_SC5314	1141543	1140239	C	Putative protein of unknown function; Hap43p-repressed gene; S. cerevisiae ortholog YHR045W localizes to the endoplasmic reticulum	YHR045W
C5_05240C_A	0.00e+00		orf19.4017|C5_05240C_B|C5_05240C|orf19.11500|IPF23276.1|IPF3359.2|Contig4-3094_0034|orf6.7430|CA4784|CaO19.11500|CaO19.4017|IPF3359|CAWG_04890	ORF|Uncharacterized	Ca22chr5A_C_albicans_SC5314	1147437	1146493	C	Ortholog of C. dubliniensis CD36 : Cd36_54840, C. parapsilosis CDC317 : CPAR2_100270, Candida tenuis NRRL Y-1498 : cten_CGOB_00242 and Debaryomyces hansenii CBS767 : DEHA2D14058g
C5_05360C_A	0.00e+00		orf19.4031|C5_05360C_B|C5_05360C|orf19.11514|IPF23202.1|IPF3380.2|Contig4-3094_0016|orf6.7444|CA4796|CaO19.4031|CaO19.11514|IPF3380|CAWG_04902	ORF|Uncharacterized	Ca22chr5A_C_albicans_SC5314	1161177	1158484	C	Ortholog(s) have cytoplasm localization	EGH1
C5_05370C_A	0.00e+00	PRP22	orf19.4033|C5_05370C_B|C5_05370C|orf19.11516|IPF23374.1|IPF8801.2|Contig4-3094_0013|orf6.7446|CA4797|CaO19.4033|CaO19.11516|CAWG_04903	ORF|Uncharacterized	Ca22chr5A_C_albicans_SC5314	1164347	1161357	C	Putative RNA-dependent ATPase; induced upon adherence to polystyrene; induced by Mnl1p under weak acid stress	PRP22
C5_05380W_A	0.00e+00	RPN5	orf19.4032|C5_05380W_B|C5_05380W|orf19.11515|orf19.11517|IPF23283.1|IPF8798.1|Contig4-3094_0010|Contig4-3094_0011|orf6.7445|orf6.7447|CA4798|CA4799|orf19.4034|RPN5.3f|CAWG_04904	ORF|Uncharacterized	Ca22chr5A_C_albicans_SC5314	1164505	1165881	W	Putative COP9 signalosome component; macrophage/pseudohyphal-repressed	RPN5
C5_05410C_A	0.00e+00	ILV3	orf19.4040|C5_05410C_B|C5_05410C|orf19.11523|IPF7211.3|IPF8790.2|Contig4-3094_0005|orf6.4407|orf6.7453|CA4802|CaO19.4040|CAWG_04907	ORF|Uncharacterized	Ca22chr5A_C_albicans_SC5314	1171226	1169457	C	Dihydroxyacid dehydratase; repressed by nitric oxide; macrophage-induced protein; protein in exponential and stationary growth phase; Sef1, Sfu1p, Hap43-regulated; farnesol-repressed; flow model biofilm induced; Spider biofilm repressed	ILV3
C6_00070C_A	0.00e+00	PGA25	orf19.6336|C6_00070C_B|C6_00070C|orf19.7542|IPF5723.1|IPF5720.1|Contig4-3048_0011|orf6.5522|orf6.5529|CA3295|CaO19.6336|IPF5723|CA3296|IPF5723.exon2|IPF5723.exon1|CAWG_05350	ORF|Uncharacterized	Ca22chr6A_C_albicans_SC5314	9894	7276	C	Putative GPI-anchored adhesin-like protein; fluconazole-downregulated; induced in oralpharyngeal candidasis; Spider biofilm induced
C6_00170C_A	0.00e+00		CAWG_05340|orf19.6319|C6_00170C_B|C6_00170C|orf19.8766|IPF14298.2|orf6.815|orf6.5512|CA3286|orf19.1175|CaO19.6319|UBP3|UBP3.3eoc	ORF|Uncharacterized	Ca22chr6A_C_albicans_SC5314	20661	18679	C	Ortholog(s) have mRNA binding, ubiquitin-specific protease activity and role in protein deubiquitination, regulation of ER to Golgi vesicle-mediated transport, regulation of response to osmotic stress, ribophagy	UBP3
C6_00190W_A	0.00e+00		orf19.1177|C6_00190W_B|C6_00190W|orf19.8769|IPF26139.1|IPF15134.2|Contig4-2980_0004|orf6.1744|orf6.817|CA0192|RTT106|CaO19.1177|IPF15134|CAWG_05338	ORF|Uncharacterized	Ca22chr6A_C_albicans_SC5314	21616	22845	W	Ortholog of S. cerevisiae Rtt106; histone chaperone that regulates chromatin structure in transcribed and silenced chromosomal regions; affects transcriptional elongation; Hap43-repressed; Spider biofilm repressed	RTT106
C6_00230W_A	0.00e+00		orf19.1181|C6_00230W_B|C6_00230W|orf19.8772|IPF13097.2|IPF29548.1|Contig4-2980_0009|orf6.1747|CA0676|CaO19.8772|CaO19.1181|IPF13097|CAWG_05335	ORF|Uncharacterized	Ca22chr6A_C_albicans_SC5314	24834	25922	W	Has domain(s) with predicted catalytic activity and membrane localization
C6_00270W_A	0.00e+00		orf19.1186|C6_00270W_B|C6_00270W|orf19.8777|IPF13897.2|IPF13088.1|Contig4-2980_0021|orf6.4623|orf6.516|CA2647|CaO19.1186|IPF13088|CAWG_05331	ORF|Uncharacterized	Ca22chr6A_C_albicans_SC5314	30052	30744	W	Has domain(s) with predicted role in attachment of GPI anchor to protein and GPI-anchor transamidase complex localization
C6_00290W_A	0.00e+00		CAWG_05329|orf19.1189|C6_00290W_B|C6_00290W|orf19.8780|IPF19121.2|IPF9057.2|Contig4-2980_0031|orf6.4626|orf6.861|CA2649|CaO19.1189|IPF9057	ORF|Uncharacterized	Ca22chr6A_C_albicans_SC5314	39723	41777	W	Protein of unknown function; regulated by yeast-hypha switch; induced by Mnl1 in weak acid stress; 5' UTR intron; repressed by chlamydospore formation in C. albicans and C. dubliniensis; rat catheter, Spider and flow model biofilm induced
C6_00320C_A	0.00e+00	DNA2	orf19.1192|C6_00320C_B|C6_00320C|orf19.8783|IPF26141.1|IPF15025.2|Contig4-3055_0023|orf6.2845|orf6.4629|CA2652|CaO19.1192|CaO19.8783|CAWG_05326	ORF|Uncharacterized	Ca22chr6A_C_albicans_SC5314	53874	49594	C	Protein similar to S. cerevisiae Dna2p, which is a DNA replication factor involved in DNA repair; induced under hydroxyurea treatment	DNA2
C6_00330C_A	0.00e+00	GNP1	orf19.1193|C6_00330C_B|C6_00330C|orf19.8784|AGP1|IPF7152.2|IPF29546.1|Contig4-3055_0022|orf6.2846|orf6.4630|GNP2|CA1373|CaO19.1193|CAWG_05325	ORF|Uncharacterized	Ca22chr6A_C_albicans_SC5314	56071	54332	C	Similar to asparagine and glutamine permease; fluconazole, caspofungin induced; regulated by Nrg1, Mig1, Tup1, Gcn2, Gcn4, and alkaline regulated by Rim101; repressed during chlamydospore formation; rat catheter, flow model biofilm induced	AGP1
C6_00340C_A	0.00e+00		CAWG_05324|orf19.1195|C6_00340C_B|C6_00340C|orf19.8786|IPF26128.1|IPF7154.2|Contig4-3055_0020|orf6.2848|CA1374|CaO19.1195|OCT1|MIP1|CaO19.8786	ORF|Uncharacterized	Ca22chr6A_C_albicans_SC5314	59954	57603	C	Ortholog(s) have metalloendopeptidase activity, role in cellular iron ion homeostasis, protein processing involved in protein targeting to mitochondrion and mitochondrion localization	2001-10-01
C6_00400C_A	0.00e+00		orf19.1202|C6_00400C_B|C6_00400C|orf19.8793|IPF26137.1|IPF7166.2|Contig4-3055_0007|orf6.2943|CA1435|CaO19.1202|IPF7166|CAWG_05318	ORF|Uncharacterized	Ca22chr6A_C_albicans_SC5314	70365	69031	C	Ortholog of C. dubliniensis CD36 : Cd36_60350, C. parapsilosis CDC317 : CPAR2_603550, Candida tenuis NRRL Y-1498 : CANTEDRAFT_114325 and Debaryomyces hansenii CBS767 : DEHA2G04950g
C6_00500C_A	0.00e+00		orf19.4209|C6_00500C_B|C6_00500C|orf19.11685|IPF23065.1|IPF7830.2|Contig4-2854_0019|orf6.5012|CA2926|UBA3|CaO19.11685|CaO19.4209|CAWG_05308	ORF|Uncharacterized	Ca22chr6A_C_albicans_SC5314	95188	94193	C	Ortholog(s) have NEDD8 activating enzyme activity, role in protein neddylation and cytosol, nucleus localization	UBA3
C6_00560W_A	0.00e+00		orf19.4203|C6_00560W_B|C6_00560W|orf19.11679|IPF23058.1|IPF7841.2|Contig4-2854_0008|orf6.5018|CA2931|NDC1|CaO19.11679|CaO19.4203|IPF7841|CAWG_05302	ORF|Uncharacterized	Ca22chr6A_C_albicans_SC5314	101799	103787	W	Ortholog(s) have role in nuclear pore organization, spindle pole body duplication and nuclear pore transmembrane ring, spindle pole body localization	NDC1
C6_00770C_A	0.00e+00		orf19.3648|C6_00770C_B|C6_00770C|orf19.11132|IPF9689.3|IPF28695.1|Contig4-3041_0018|orf6.3029|orf6.663|CA0146|IPF9689|IPF9689.2|CAWG_05282	ORF|Uncharacterized	Ca22chr6A_C_albicans_SC5314	136989	135141	C	Ortholog(s) have crossover junction endodeoxyribonuclease activity, transcription coactivator activity	MMS4
C6_00800C_A	0.00e+00		orf19.3644|C6_00800C_B|C6_00800C|orf19.11128|IPF12378.2|IPF9683.2|Contig4-3041_0010|orf6.2642|orf6.3033|CA1497|CaO19.3644|IPF9683|CAWG_05279	ORF|Uncharacterized	Ca22chr6A_C_albicans_SC5314	144471	142324	C	Protein of unknown function; Cyr1-repressed; rat catheter and Spider biofilm induced
C6_00830C_A	0.00e+00	CAN3	orf19.84|C6_00830C_B|C6_00830C|orf19.11123|orf19.7729|IPF23634.1|IPF19550.1|IPF27172.1|IPF19551.1|IPF14582.1|Contig4-2119_0003|orf6.115|orf6.2072|orf19.3641|CAWG_05276	ORF|Uncharacterized	Ca22chr6A_C_albicans_SC5314	161719	159840	C	Predicted amino acid transmembrane transporter; transcript regulated by white-opaque switch; Hap43-repressed gene
C6_00880W_A	0.00e+00	PEX7	orf19.89|C6_00880W_B|C6_00880W|orf19.7735|IPF27170.1|IPF9594.2|Contig4-2691_0003|orf6.3701|orf6.811|CA0191|CaO19.89|CAWG_05271	ORF|Uncharacterized	Ca22chr6A_C_albicans_SC5314	172250	173392	W	Ortholog(s) have peroxisome matrix targeting signal-2 binding activity, role in fatty acid metabolic process, protein import into peroxisome matrix, docking and cytosol, nucleus, peroxisome localization	PEX7
C6_00890W_A	0.00e+00		orf19.90|C6_00890W_B|C6_00890W|orf19.7736|IPF9592.2|IPF19136.2|Contig4-2691_0004|Contig4-2691_0007|orf6.3702|orf6.812|CA1984|CaO19.90|IPF9592|CAWG_05270	ORF|Uncharacterized	Ca22chr6A_C_albicans_SC5314	174611	176875	W	Ortholog(s) have cytoplasm localization
C6_00910C_A	0.00e+00		orf19.92|C6_00910C_B|C6_00910C|orf19.7738|IPF27156.1|IPF14899.2|Contig4-2691_0009|orf6.3704|CA1986|CaO19.92|CaO19.7738|IPF14899|CAWG_05268	ORF|Uncharacterized	Ca22chr6A_C_albicans_SC5314	181033	178343	C	Protein with a predicted thioredoxin-like domain; Hap43-repressed; induced by prostaglandins	YFR016C
C6_00930C_A	0.00e+00		orf19.94|C6_00930C_B|C6_00930C|orf19.7740|IPF17606.2|IPF19749.1|orf6.3706|CA1988|CaO19.94|CaO19.7740|IPF19749|CAWG_05266	ORF|Uncharacterized	Ca22chr6A_C_albicans_SC5314	184084	183350	C	Protein of unknown function; Spider biofilm induced
C6_00940C_A	0.00e+00		orf19.95|C6_00940C_B|C6_00940C|orf19.7741|IPF27173.1|IPF16596.2|Contig4-2327_0006|orf6.3707|CA1989|CaO19.7741|CaO19.95|IPF16596|CAWG_05265	ORF|Uncharacterized	Ca22chr6A_C_albicans_SC5314	185646	184756	C	Ortholog of S. cerevisiae : PRM5, C. dubliniensis CD36 : Cd36_60980, C. parapsilosis CDC317 : CPAR2_603060, Candida tenuis NRRL Y-1498 : CANTEDRAFT_113703 and Debaryomyces hansenii CBS767 : DEHA2F10032g	PRM5
C6_00970C_A	0.00e+00	HAL21	orf19.99|C6_00970C_B|C6_00970C|orf19.7746|orf6.2502|IPF16926.2|IPF10464.2|Contig4-1664_0002|Contig4-2197_0005|MET222|CA1149|CaO19.99|MET223|CAWG_05262	ORF|Uncharacterized	Ca22chr6A_C_albicans_SC5314	193944	192961	C	Putative phosphoadenosine-5'-phosphate or 3'-phosphoadenosine 5'-phosphosulfate phosphatase; possible role in sulfur recycling; ortholog of S. cerevisiae Met22; predicted Kex2 substrate; F-12/CO2 biofilm induced	MET22
C6_00980C_A	0.00e+00		orf19.100|C6_00980C_B|C6_00980C|orf19.7747|IPF10462.3|IPF29954.1|Contig4-2197_0007|orf6.2503|orf6.490|CA0093|CaO19.100|IPF29954|IPF19980.repeat2|IPF10462.2|CAWG_05261	ORF|Uncharacterized	Ca22chr6A_C_albicans_SC5314	195295	194243	C	Alpha/beta hydrolase and lipase domain protein; Hap43-repressed; Spider and flow model biofilm induced
C6_01000C_A	0.00e+00		orf19.102|C6_01000C_B|C6_01000C|orf19.7749|IPF17548.2|IPF10459.1|Contig4-1178_0003|orf6.2505|orf6.492|CA1151|CaO19.102|IPF10459|CAWG_05259	ORF|Uncharacterized	Ca22chr6A_C_albicans_SC5314	198280	197030	C	Ortholog(s) have translation regulator activity, role in regulation of translation and mitochondrion localization	AEP1
C6_01010W_A	0.00e+00	KAR5	orf19.103|C6_01010W_B|C6_01010W|orf19.7750|IPF10457.3|Contig4-2013_0002|orf6.2506|CA1152|CaO19.103|IPF10457|CA1195|orf6.2573|IPF17213.2|IPF10457.2	ORF|Uncharacterized	Ca22chr6A_C_albicans_SC5314	198680	199057	W	Ortholog of S. cerevisiae Kar5; involved in nuclear membrane fusion during karyogamy; induced by alpha factor	KAR5
C6_01020W_A	0.00e+00		orf19.104|C6_01020W_B|C6_01020W|IPF17213.3|IPF10455.3|Contig4-2013_0005|orf6.2507|CA1153|CaO19.104|IPF10455|IPF10455.2|CAWG_05258	ORF|Uncharacterized	Ca22chr6A_C_albicans_SC5314	199256	200110	W	Protein of unknown function; induced by alpha pheromone in SpiderM medium
C6_01030W_A	0.00e+00	HAL22	orf19.105|C6_01030W_B|C6_01030W|orf19.7752|IPF10454.1|Contig4-2013_0008|orf6.2508|orf6.2571|orf6.390|MET222|CA1154|MET22|CaO19.105|MET221|CA1194|IPF17216.2|CAWG_05257	ORF|Uncharacterized	Ca22chr6A_C_albicans_SC5314	200518	201594	W	Putative phosphoadenosine-5'-phosphate or 3'-phosphoadenosine 5'-phosphosulfate phosphatase; possible role in sulfur recycling; Hap43-repressed; F-12/CO2 biofilm induced
C6_01040C_A	0.00e+00		orf19.107|C6_01040C_B|C6_01040C|orf19.7754|IPF27157.1|IPF10452.3|Contig4-2013_0010|Contig4-2501_0010|orf6.2510|orf6.2569|CA1155|DHR2|CaO19.107|JA2|IPF10452.2|CAWG_05256	ORF|Uncharacterized	Ca22chr6A_C_albicans_SC5314	204145	201650	C	DEAH-box ATP-dependent RNA helicase, required for 18S rRNA synthesis; rat catheter biofilm induced	DHR2
C6_01050W_A	0.00e+00		orf19.109|C6_01050W_B|C6_01050W|orf19.7756|IPF11923.1|IPF10449.3|Contig4-2501_0009|orf6.2567|CA1193|CaO19.7756|MSY1|CaO19.109|CAWG_05255	ORF|Uncharacterized	Ca22chr6A_C_albicans_SC5314	204367	205872	W	Probable mitochondrial tyrosyl-tRNA synthetase, based on conservation in other fungi	MSY1
C6_01060C_A	0.00e+00	CAN2	orf19.111|C6_01060C_B|C6_01060C|orf19.7758|IPF27165.1|IPF11927.1|Contig4-2501_0008|orf6.2565|CAN1|CaO19.111|CaO19.7758|CA1191|CA1192|IPF11926|IPF11926.1|CAWG_05254	ORF|Uncharacterized	Ca22chr6A_C_albicans_SC5314	207700	205994	C	Basic amino acid permease; arginine metabolism; regulated by Nrg1/Tup1; caspofungin, flucytosine induced; colony morphology-related regulation by Ssn6; Hap43-repressed; rat catheter and Spider biofilm induced; promoter bound by Efg1	CAN1
C6_01080C_A	0.00e+00		orf19.114|C6_01080C_B|C6_01080C|orf19.7762|IPF19622.2|IPF19689.1|Contig4-2149_0004|orf6.1182|CA6312|CaO19.114|IPF19622.3f|CAWG_05252	ORF|Uncharacterized	Ca22chr6A_C_albicans_SC5314	212791	211793	C	Ortholog of C. dubliniensis CD36 : Cd36_61190, C. parapsilosis CDC317 : CPAR2_603230, Candida tenuis NRRL Y-1498 : cten_CGOB_00054 and Debaryomyces hansenii CBS767 : DEHA2E21142g
C6_01090C_A	0.00e+00		orf19.115|C6_01090C_B|C6_01090C|IPF19623.1|Contig4-2149_0006|Contig4-2149_0007|orf6.1183|CA0484|CaO19.115|IPF19622.5f|IPF19622|orf6.1446|IPF19622.1|CAWG_05252	ORF|Uncharacterized	Ca22chr6A_C_albicans_SC5314	213913	212992	C	Ortholog of Candida tropicalis MYA-3404 : CTRG_02973 and Candida albicans WO-1 : CAWG_05252
C6_01510W_A	0.00e+00	OYE23	orf19.3433|C6_01510W_B|C6_01510W|orf19.10937|IPF19549.2|IPF19548.1|orf6.6472|orf6.92|OYE21|EBP4|CA4030|CaO19.3433|CAWG_05213	ORF|Uncharacterized	Ca22chr6A_C_albicans_SC5314	304773	305993	W	Putative NAPDH dehydrogenase; induced by nitric oxide, benomyl; oxidative stress-induced via Cap1; Hap43p-repressed; rat catheter biofilm induced
C6_01550C_A	0.00e+00		orf19.3431|C6_01550C_B|C6_01550C|orf19.10935|IPF23872.1|IPF19795.1|Contig4-2589_0001|Contig4-2589_0002|orf6.6474|CA4033|MIP1|CaO19.10935|CaO19.3431|IPF19795|CAWG_05211	ORF|Uncharacterized	Ca22chr6A_C_albicans_SC5314	317713	314026	C	Ortholog(s) have 3'-5' exonuclease activity, DNA-directed DNA polymerase activity, role in mitochondrial DNA replication and mitochondrion localization	MIP1
C6_01620W_A	0.00e+00		orf19.3425|C6_01620W_B|C6_01620W|orf19.10929|IPF23817.1|IPF14743.2|Contig4-2520_0014|Contig4-2520_0015|Contig4-2520_0016|orf6.6100|CA3753|CaO19.10929|CaO19.3425|IPF14743|CAWG_05205	ORF|Uncharacterized	Ca22chr6A_C_albicans_SC5314	334854	336653	W	RING/FYVE/PHD zinc finger protein; Spider biofilm induced
C6_01650C_A	0.00e+00	FMP27	orf19.3422|C6_01650C_B|C6_01650C|orf19.10926|IPF23847.1|IPF8884.2|Contig4-2903_0002|orf6.6103|CA3756|CaO19.10926|CaO19.3422|IPF8884|CAWG_05202	ORF|Uncharacterized	Ca22chr6A_C_albicans_SC5314	347998	340292	C	Putative mitochondrial protein; mRNA binds She3	FMP27
C6_01690W_A	0.00e+00	ACF2	orf19.3417|C6_01690W_B|C6_01690W|orf19.10921|IPF23811.1|IPF14734.2|Contig4-2903_0011|Contig4-2923_0026|orf6.2732|orf6.6108|ENG2|CA1297|CaO19.3417|CAWG_05198	ORF|Uncharacterized	Ca22chr6A_C_albicans_SC5314	354147	356351	W	Putative endo-1,3-beta-glucanase; fungal-specific (no human or murine homolog)	ACF2
C6_01760W_A	0.00e+00	SEC12	orf19.3409|C6_01760W_B|C6_01760W|orf19.10912|orf6.2098|IPF9907.2|IPF12029.2|Contig4-2923_0022|orf6.4323|CA2425|CaO19.3409|IPF9907|CAWG_05191	ORF|Uncharacterized	Ca22chr6A_C_albicans_SC5314	369850	372375	W	Putative guanyl-nucleotide exchange factor; induced in high iron; Hap43-repressed	SED4
C6_01970C_A	0.00e+00	RPL25	orf19.687.1|C6_01970C_B|C6_01970C|IPF26650.1|IPF9581.1|Contig4-2607_0004|CA1977|RPL25.3|CAWG_05170	ORF|Uncharacterized	Ca22chr6A_C_albicans_SC5314	403626	402753	C	Putative rRNA-binding ribosomal protein component of the 60S ribosomal subunit; Hap43-induced; colony morphology-related gene regulation by Ssn6	RPL25
C6_02120W_A	0.00e+00	CHC1	orf19.3496|C6_02120W_B|C6_02120W|orf19.10990|IPF23771.1|IPF14063.2|Contig4-2880_0001|Contig4-2880_0002|orf6.1940|CA0801|CaO19.10990|CaO19.3496|CAWG_05155	ORF|Uncharacterized	Ca22chr6A_C_albicans_SC5314	437978	442957	W	Clathrin heavy chain; subunit of the major coat protein; role in intracellular protein transport and endocytosis; flow model and rat catheter biofilm repressed	CHC1
C6_02150C_A	0.00e+00		orf19.3455|C6_02150C_B|C6_02150C|orf19.10959|IPF23788.1|IPF9782.1|Contig4-2892_0005|Contig4-2892_0006|orf6.1814|CA0718|CaO19.10959|LPE10|CaO19.3455|IPF9782|CAWG_05152	ORF|Uncharacterized	Ca22chr6A_C_albicans_SC5314	449000	447639	C	Putative mitochondrial inner membrane magnesium transporter; possibly an essential gene, disruptants not obtained by UAU1 method	MFM1
C6_02160W_A	0.00e+00		orf19.3456|C6_02160W_B|C6_02160W|orf19.10960|IPF23784.1|IPF9779.2|Contig4-2892_0008|Contig4-2892_0009|orf6.1815|CA0719|CaO19.3456|IPF9779.5|CAWG_05151	ORF|Uncharacterized	Ca22chr6A_C_albicans_SC5314	449471	451141	W	Protein with a predicted serine/threonine kinase and tyrosine kinase domain; possibly an essential gene, disruptants not obtained by UAU1 method
C6_02350C_A	0.00e+00		orf19.3477|C6_02350C_B|C6_02350C|orf19.10981|orf19.10983|IPF23776.1|IPF23791.1|IPF11731.2|IPF11730.2|IPF23798.1|IPF11732.2|Contig4-2835_0002|Contig4-2835_0006|orf6.4982|orf6.4980|CA2901|CaO19.10983|PUS1|CaO19.3479|orf19.3479|CAWG_05132	ORF|Uncharacterized	Ca22chr6A_C_albicans_SC5314	493362	491416	C	Putative pseudouridine synthase; predicted role in snRNA pseudouridine synthesis, tRNA pseudouridine synthesis; Spider biofilm induced	PUS1
C6_02440C_A	0.00e+00	PRP45	orf19.5513|C6_02440C_B|C6_02440C|orf19.12959|IPF21606.1|IPF4310.1|Contig4-2439_0003|orf6.4455|CA2516|CaO19.12959|CaO19.5513|IPF4301|CAWG_05124	ORF|Uncharacterized	Ca22chr6A_C_albicans_SC5314	508085	507225	C	Protein required for pre-mRNA splicing; Spider biofilm induced	PRP45
C6_02460C_A	0.00e+00		orf19.5515|C6_02460C_B|C6_02460C|orf19.12961|IPF21602.1|IPF4312.2|Contig4-2439_0006|orf6.4457|CA2518|CaO19.12961|CBP3|CaO19.5515|CAWG_05122	ORF|Uncharacterized	Ca22chr6A_C_albicans_SC5314	510749	509769	C	Ortholog(s) have ribosome binding activity, role in mitochondrial respiratory chain complex III assembly, positive regulation of mitochondrial translation and integral to mitochondrial membrane, mitochondrial ribosome localization	CBP3
C6_02470W_A	0.00e+00		orf19.5516|C6_02470W_B|C6_02470W|orf19.12962|IPF21582.1|IPF4313.2|orf6.4458|CA2519|SRP72|CaO19.5516|CaO19.12962|CAWG_05121	ORF|Uncharacterized	Ca22chr6A_C_albicans_SC5314	511041	512948	W	Ortholog(s) have signal sequence binding activity, role in protein targeting to ER and cytosol, nucleus, signal recognition particle, endoplasmic reticulum targeting localization	SRP72
C6_02490C_A	0.00e+00		orf19.5518|C6_02490C_B|C6_02490C|orf19.12964|IPF16093.2|IPF4317.1|Contig4-1777_0004|Contig4-2188_0004|orf6.4460|orf6.745|CA2521|CaO19.5518|IPF4317|CAWG_05119	ORF|Uncharacterized	Ca22chr6A_C_albicans_SC5314	516388	515648	C	Protein of unknown function; Spider biofilm induced
C6_02550W_A	0.00e+00		orf19.5524|C6_02550W_B|C6_02550W|orf19.12970|IPF4326.2|IPF27986.1|Contig4-2118_0002|Contig4-2690_0007|orf6.4466|orf6.872|CA0211|CaO19.5524|IPF4326|CAWG_05113	ORF|Uncharacterized	Ca22chr6A_C_albicans_SC5314	523443	524150	W	Ortholog of C. dubliniensis CD36 : Cd36_62790, C. parapsilosis CDC317 : CPAR2_601680, Candida tenuis NRRL Y-1498 : cten_CGOB_00252 and Debaryomyces hansenii CBS767 : DEHA2A06622g
C6_02580W_A	0.00e+00		orf19.5527|C6_02580W_B|C6_02580W|orf19.12973|IPF21588.1|IPF4331.1|Contig4-2690_0004|orf6.4469|CA2527|YMR285|NGL2|CaO19.5527|IPF4331|CAWG_05110	ORF|Uncharacterized	Ca22chr6A_C_albicans_SC5314	526774	528267	W	Protein with a predicted role in 5.8S rRNA processing; flow model biofilm induced	NGL2
C6_02600W_A	0.00e+00	NAB3	orf19.5530|C6_02600W_B|C6_02600W|orf19.12976|IPF4338.2|IPF17959.3|Contig4-1760_0001|Contig4-1760_0002|orf6.1545|orf6.4471|orf6.452|CA0084|CaO19.5530|CAWG_05108	ORF|Uncharacterized	Ca22chr6A_C_albicans_SC5314	529546	532056	W	Putative nuclear polyadenylated RNA-binding protein; flucytosine repressed	NAB3
C6_02630C_A	0.00e+00		orf19.5533|C6_02630C_B|C6_02630C|orf19.12979|IPF21578.1|IPF4343.2|orf6.1548|CA0552|CaO19.5533|VPS9|CaO19.12979|IPF4343|CAWG_05105	ORF|Uncharacterized	Ca22chr6A_C_albicans_SC5314	537278	534981	C	Ortholog(s) have guanyl-nucleotide exchange factor activity, ubiquitin binding activity	VPS9
C6_02660C_A	0.00e+00		orf19.5536|C6_02660C_B|C6_02660C|orf19.12982|IPF14383.2|IPF27977.1|Contig4-2229_0001|orf6.1140|orf6.3630|CA6224|AMD21|CaO19.5536|AMD2|CAWG_05102	ORF|Uncharacterized	Ca22chr6A_C_albicans_SC5314	543302	541584	C	Has domain(s) with predicted carbon-nitrogen ligase activity, with glutamine as amido-N-donor, hydrolase activity, acting on carbon-nitrogen (but not peptide) bonds, in linear amides activity	AMD2
C6_02670C_A	0.00e+00	WSC2	orf19.5537|C6_02670C_B|C6_02670C|orf19.12983|IPF21592.1|IPF9126.1|Contig4-2737_0011|orf6.3629|CA1924|CaO19.5537|IPF9126|CAWG_05101	ORF|Uncharacterized	Ca22chr6A_C_albicans_SC5314	548802	547501	C	Putative cell wall integrity and stress response protein; mRNA binds She3; Spider biofilm induced	WSC2
C6_02730W_A	0.00e+00	SAC6	orf19.5544|C6_02730W_B|C6_02730W|orf19.12990|orf19.12992|IPF18815.2|IPF8093.2|Contig4-1909_0001|orf6.1297|orf6.1299|orf6.2202|CA0408|CA0407|orf19.5546|IPF14432.2|SAC6.3f|SAC6.5f|CAWG_05068	ORF|Uncharacterized	Ca22chr6A_C_albicans_SC5314	564311	566254	W	Fimbrin; actin filament bundling protein; transcript regulated by Nrg1 and Mig1; protein level decreases in stationary phase	SAC6
C6_02810C_A	0.00e+00		orf19.5555|C6_02810C_B|C6_02810C|orf19.13001|IPF21642.1|IPF5373.2|Contig4-3002_0017|orf6.4125|CA2287|CaO19.5555|CaO19.13001|IPF5373|CAWG_05077	ORF|Uncharacterized	Ca22chr6A_C_albicans_SC5314	580438	577043	C	Ortholog of C. dubliniensis CD36 : Cd36_63300, Candida tropicalis MYA-3404 : CTRG_05769 and Candida albicans WO-1 : CAWG_05077
C6_02900C_A	0.00e+00		orf19.5566|C6_02900C_B|C6_02900C|orf19.13012|IPF21594.1|IPF5392.2|Contig4-3002_0002|Contig4-3002_0003|orf6.3245|CA1649|CaO19.13012|CaO19.5566|LAB1|CAWG_05085	ORF|Uncharacterized	Ca22chr6A_C_albicans_SC5314	601172	599811	C	Ortholog(s) have role in protein lipoylation and mitochondrion localization	AIM22
C6_02950C_A	0.00e+00		orf19.5573|C6_02950C_B|C6_02950C|orf19.13019|IPF18988.2|IPF12470.2|Contig4-2518_0004|Contig4-2518_0005|orf6.1362|orf6.1720|CA0656|HRQ4|CaO19.5573|IPF12470|CAWG_05090	ORF|Uncharacterized	Ca22chr6A_C_albicans_SC5314	609775	608693	C	Protein of unknown function; expression downregulated in an ssr1 null mutant
C6_02990W_A	0.00e+00		orf19.5578|C6_02990W_B|C6_02990W|orf19.13024|IPF17542.3|IPF27975.1|orf6.1645|orf6.1725|CA0611|CaO19.5578|IPF17542|IPF17542.2|CAWG_05094	ORF|Uncharacterized	Ca22chr6A_C_albicans_SC5314	617910	619601	W	Ortholog of C. dubliniensis CD36 : Cd36_63050 and Candida albicans WO-1 : CAWG_05094
C6_03010W_A	0.00e+00	TEL1	orf19.5580|C6_03010W_B|C6_03010W|orf19.13026|IPF21605.1|IPF15888.3|orf6.1647|orf6.4422|CA2497|CaO19.5580|TEL1.3eoc|IPF15888.2|CAWG_05096	ORF|Uncharacterized	Ca22chr6A_C_albicans_SC5314	621127	629748	W	Ortholog(s) have protein serine/threonine kinase activity, telomeric DNA binding activity and role in DNA damage induced protein phosphorylation, double-strand break repair, histone phosphorylation, telomere maintenance	TEL1
C6_03040C_A	0.00e+00		orf19.5586|C6_03040C_B|C6_03040C|orf19.13033|IPF21569.1|IPF6814.1|Contig4-2830_0010|orf6.4428|CA2500|FIG4|CAWG_05065	ORF|Uncharacterized	Ca22chr6A_C_albicans_SC5314	640202	637254	C	Ortholog(s) have phosphatidylinositol-3,5-bisphosphate 5-phosphatase activity, role in phosphatidylinositol dephosphorylation and PAS complex, cytosol, extrinsic to membrane, fungal-type vacuole membrane localization	FIG4
C6_03050C_A	0.00e+00		orf19.5587|C6_03050C_B|C6_03050C|orf19.13034|IPF21593.1|IPF6812.2|Contig4-2830_0011|Contig4-2830_0013|orf6.4429|CA2501|CaO19.5587|IPF6812|CAWG_05064	ORF|Uncharacterized	Ca22chr6A_C_albicans_SC5314	641836	640436	C	Protein of unknown function; transcript is upregulated in clinical isolates from HIV+ patients with oral candidiasis	UCC1
C6_03060W_A	0.00e+00	PGA60	orf19.5588|C6_03060W_B|C6_03060W|orf19.13035|IPF20061.1|IPF20103.1|Contig4-2698_0010|orf6.1759|orf6.4430|CA2502|CaO19.5588|IPF20103|CAWG_05063	ORF|Uncharacterized	Ca22chr6A_C_albicans_SC5314	643530	645755	W	Putative GPI-anchored adhesin-like protein; hyphal-induced expression
C6_03090W_A	0.00e+00		orf19.5592|C6_03090W_B|C6_03090W|orf19.13038|IPF16583.2|IPF6803.1|Contig4-2698_0007|orf6.1762|orf6.4434|orf6.4435|CA2503|CA2504|orf19.5593|IPF6803.5f|CAWG_05060	ORF|Uncharacterized	Ca22chr6A_C_albicans_SC5314	648469	650490	W	Ortholog of C. dubliniensis CD36 : Cd36_63980, Candida tenuis NRRL Y-1498 : CANTEDRAFT_115187, Candida tropicalis MYA-3404 : CTRG_02719 and Candida albicans WO-1 : CAWG_05060
C6_03110C_A	0.00e+00		orf19.5596|C6_03110C_B|C6_03110C|orf19.13041|IPF17371.2|IPF6794.2|Contig4-2698_0001|orf6.4438|orf6.971|CA2506|CaO19.5596|IPF6794|CAWG_05058	ORF|Uncharacterized	Ca22chr6A_C_albicans_SC5314	654937	653804	C	Ortholog(s) have ASTRA complex localization	ASA1
C6_03120W_A	0.00e+00	POL5	CAWG_05057|orf19.5597|C6_03120W_B|C6_03120W|orf19.13042|IPF6793.3|Contig4-3004_0007|orf6.4439|orf6.5074|orf6.972|CA0245|CA6298|orf19.5598|POL5.5f|IPF17372.2	ORF|Uncharacterized	Ca22chr6A_C_albicans_SC5314	655158	658325	W	Putative DNA Polymerase phi; F-12/CO2 early biofilm induced	POL5
C6_03150C_A	0.00e+00		orf19.5601|C6_03150C_B|C6_03150C|orf19.13044|IPF19412.2|IPF14448.2|Contig4-2108_0002|orf6.171|orf6.5071|CA2970|CaO19.5601|IPF14448|CAWG_05055	ORF|Uncharacterized	Ca22chr6A_C_albicans_SC5314	663006	661783	C	Ortholog(s) have extracellular region localization
C6_03180C_A	0.00e+00		orf19.5605|C6_03180C_B|C6_03180C|orf19.13048|IPF21655.1|IPF12513.2|orf6.5067|CA2967|CaO19.5605|CaO19.13048|IPF12513|CAWG_05052	ORF|Uncharacterized	Ca22chr6A_C_albicans_SC5314	672274	669284	C	Ortholog(s) have protein binding, bridging, ubiquitin protein ligase binding activity and role in positive regulation of ubiquitin-dependent endocytosis, regulation of intracellular transport	ALY2
C6_03290W_A	0.00e+00		CAWG_05041|orf19.5617|C6_03290W_B|C6_03290W|orf19.13062|IPF16806.1|IPF19169.2|Contig4-1981_0001|orf6.4776|orf6.723|CA2753|CaO19.5617|IPF16806	ORF|Uncharacterized	Ca22chr6A_C_albicans_SC5314	689317	690756	W	Ortholog(s) have methylated histone residue binding, transcription factor binding activity	CTI6
C6_03440W_A	0.00e+00		orf19.5704|C6_03440W_B|C6_03440W|orf19.13127|IPF17898.2|IPF8477.1|Contig4-2522_0007|orf6.151|orf6.4634|CA2655|CaO19.5704|IPF8477|CAWG_05026	ORF|Uncharacterized	Ca22chr6A_C_albicans_SC5314	725374	727680	W	Ortholog(s) have rRNA binding activity, role in mitochondrial RNA processing, mitochondrial genome maintenance, rRNA metabolic process and mitochondrion localization	CCM1
C6_03460W_A	0.00e+00		orf19.5710|C6_03460W_B|C6_03460W|orf19.13133|IPF21499.1|IPF8486.2|orf6.4640|CA2657|NUP1|CaO19.5710|IPF8486|CAWG_05024	ORF|Uncharacterized	Ca22chr6A_C_albicans_SC5314	730859	734344	W	Nucleoporin component of central core of the nuclear pore complex; mRNA binds She3	NUP1
C6_03550C_A	0.00e+00		orf19.5722|C6_03550C_B|C6_03550C|orf19.13145|IPF21455.1|IPF11027.2|Contig4-2277_0001|orf6.3797|CA2052|CaO19.13145|CaO19.5722|IPF11027|CAWG_05015	ORF|Uncharacterized	Ca22chr6A_C_albicans_SC5314	755475	753856	C	Ortholog(s) have DNA binding activity	NSI1
C6_03580W_A	0.00e+00		orf19.5725|C6_03580W_B|C6_03580W|orf19.13148|IPF12982.2|IPF18406.1|IPF18407.1|Contig4-3044_0018|orf6.3794|orf6.4904|orf6.4905|CA2049|CA6300|orf19.5726|IPF12982.5f|IPF12982|CAWG_05012	ORF|Uncharacterized	Ca22chr6A_C_albicans_SC5314	759950	762031	W	Ortholog(s) have guanyl-nucleotide exchange factor activity, role in autophagic vacuole fusion, protein targeting to vacuole, vesicle docking and Mon1-Ccz1 complex localization	CCZ1
C6_03620C_A	0.00e+00		orf19.5730|C6_03620C_B|C6_03620C|orf19.13152|IPF21458.1|IPF10782.2|Contig4-3044_0011|orf6.4909|CA2845|CaO19.13152|CaO19.5730|IPF10782|CAWG_05008	ORF|Uncharacterized	Ca22chr6A_C_albicans_SC5314	771234	769693	C	Putative phenylacrylic acid decarboxylase; clade-associated gene expression	FDC1
C6_03780C_A	0.00e+00		orf19.5752|C6_03780C_B|C6_03780C|orf19.13175|IPF21451.1|IPF13517.3|Contig4-2419_0001|orf6.1417|orf6.2089|CA0893|CaO19.5752|IPF13517|IPF13517.2|CAWG_04995	ORF|Uncharacterized	Ca22chr6A_C_albicans_SC5314	816966	815053	C	Ortholog(s) have ubiquitin-protein ligase activity, role in SCF-dependent proteasomal ubiquitin-dependent protein catabolic process and SCF ubiquitin ligase complex localization	SAF1
C6_03800C_A	0.00e+00		orf19.5754|C6_03800C_B|C6_03800C|orf19.13177|IPF18996.2|IPF17358.2|orf6.1301|orf6.1415|orf6.557|CA0112|CaO19.5754|IPF17358|CAWG_04993	ORF|Uncharacterized	Ca22chr6A_C_albicans_SC5314	824495	822645	C	Putative membrane protein with a predicted role in zinc ion homeostasis; Hap43-induced; fluconazole-induced; rat catheter and Spider biofilm induced	IZH3
C6_03960W_A	0.00e+00		orf19.5773|C6_03960W_B|C6_03960W|orf19.13195|IPF21448.1|IPF6995.2|Contig4-3026_0008|orf6.6185|CA3818|CaO19.5773|CaO19.13195|IPF6695|CAWG_04978	ORF|Uncharacterized	Ca22chr6A_C_albicans_SC5314	857389	859491	W	Putative dipeptidyl-peptidase III; protein detected by mass spec in exponential and stationary phase cultures; Hog1p-induced; clade-associated gene expression	YOL057W
C6_04030W_A	0.00e+00	ALG2	orf19.1221|C6_04030W_B|C6_04030W|orf19.8808|IPF26120.1|IPF9503.2|Contig4-2488_0004|orf6.3077|CA1530|CaO19.8808|CaO19.1221|ALG2.5|CAWG_04976	ORF|Uncharacterized	Ca22chr6A_C_albicans_SC5314	876301	877632	W	Putative mannosyltransferase involved in cell wall mannan biosynthesis; transcription is elevated in chk1, nik1, and sln1 homozygous null mutants	ALG2
C6_04060W_A	0.00e+00		orf19.1217|C6_04060W_B|C6_04060W|orf19.8806|IPF9507.2|IPF16011.2|Contig4-2370_0009|orf6.669|orf6.3079|CA1532|CaO19.1217|IPF9507.3f|IPF9507|CAWG_04973	ORF|Uncharacterized	Ca22chr6A_C_albicans_SC5314	881371	884007	W	Ortholog(s) have ribosome binding, ubiquitin-protein ligase activity and role in chromatin modification, chromatin silencing at telomere, protein ubiquitination, ribosome-associated ubiquitin-dependent protein catabolic process	RKR1
C6_04120C_A	0.00e+00		orf19.8798|IPF26122.1|IPF19127.1|IPF15446.2|orf6.842|orf6.3076|CA1529|orf19.1209|SPC105.5eoc|SPC105|orf19.4557|C6_04120C_B|C6_04120C|CAWG_04968	ORF|Uncharacterized	Ca22chr6A_C_albicans_SC5314	897546	894295	C	Ortholog(s) have microtubule binding, structural constituent of cytoskeleton activity and role in microtubule nucleation, mitotic spindle assembly checkpoint, protein localization to kinetochore, sister chromatid biorientation	SPC105
C6_04190C_A	0.00e+00		orf19.1075|C6_04190C_B|C6_04190C|IPF18831.2|IPF19160.1|Contig4-1626_0009|orf6.735|CA0167|CaO19.1075|IPF19160|CAWG_04959	ORF|Uncharacterized	Ca22chr6A_C_albicans_SC5314	924761	923628	C	Protein of unknown function; Spider biofilm induced
C6_04530C_A	0.00e+00		orf19.2143|C6_04530C_B|C6_04530C|orf19.9690|IPF25218.1|IPF17094.2|Contig4-2481_0003|orf6.5377|CA3187|CaO19.9690|CaO19.2143|IPF17094|CAWG_04928	ORF|Uncharacterized	Ca22chr6A_C_albicans_SC5314	1011345	1008502	C	Ortholog(s) have role in endocytic recycling and cytosol, endosome, nucleus localization	RTT10
C6_04650W_A	0.00e+00		orf19.2163|C6_04650W_B|C6_04650W|orf19.9709|IPF25178.1|IPF2702.1|orf6.2476|CA1134|CaO19.2163|CaO19.9709|IPF2702|CAWG_04918	ORF|Uncharacterized	Ca22chr6A_C_albicans_SC5314	1028580	1031093	W	Ortholog(s) have cytosol localization
C7_00010C_A	0.00e+00		orf19.7125|C7_00010C_B|C7_00010C|IPF5661.2|Contig4-2995_0002|orf6.8428|CA5579|CaJ7.0001|CaO19.7125|CaO19_7125|CaJ7_0001|IPF5661|IPF5661.1	ORF|Uncharacterized	Ca22chr7A_C_albicans_SC5314	1155	117	C	Protein of unknown function; Spider biofilm repressed
C7_00060C_A	0.00e+00		orf19.7118|C7_00060C_B|C7_00060C|IPF5646.1|Contig4-2995_0009|orf6.8435|CA5582|CaJ7.0009|CaO19_7118|CaJ7_0009|CaO19.7118|ADK2|CAWG_05363	ORF|Uncharacterized	Ca22chr7A_C_albicans_SC5314	6467	5799	C	Ortholog(s) have adenylate kinase activity, nucleoside triphosphate adenylate kinase activity, role in nucleotide metabolic process and mitochondrial inner membrane localization	ADK2
C7_00070C_A	0.00e+00		orf19.7116|C7_00070C_B|C7_00070C|IPF5644.1|Contig4-2995_0012|orf6.8437|CA5583|CaJ7.0011|CaO19.7116|CaO19_7116|CaJ7_0011|IPF5644|CAWG_05364	ORF|Uncharacterized	Ca22chr7A_C_albicans_SC5314	7476	6523	C	Protein of unknown function; transcript induced in RHE model of oral candidiasis; Spider biofilm repressed	LEO1
C7_00080C_A	0.00e+00	SAC7	orf19.7115|C7_00080C_B|C7_00080C|IPF5642.1|Contig4-2995_0014|orf6.8438|CA5584|CaJ7.0013|CaO19.7115|CAWG_05365	ORF|Uncharacterized	Ca22chr7A_C_albicans_SC5314	9430	7583	C	Putative GTPase activating protein (GAP) for Rho1; repressed upon adherence to polystyrene; macrophage/pseudohyphal-repressed; transcript is upregulated in RHE model of oral candidiasis and in clinical oral candidiasis	SAC7
C7_00100W_A	0.00e+00	FRP2	orf19.7112|C7_00100W_B|C7_00100W|IPF5625.1|Contig4-2995_0020|orf6.8441|CA5586|CaJ7.0017|CaO19.7112|CaO19_7112|CaJ7_0017|IPF5625|CAWG_05367	ORF|Uncharacterized	Ca22chr7A_C_albicans_SC5314	14047	15825	W	Putative ferric reductase; alkaline induced by Rim101; fluconazole-downregulated; upregulated in the presence of human neutrophils; possibly adherence-induced; regulated by Sef1, Sfu1, and Hap43
C7_00170W_A	0.00e+00	VPS70	orf19.7106|C7_00170W_B|C7_00170W|IPF19814.1|Contig4-3106_0075|orf6.8447|CA5594|CaJ7.0024|CaO19.7106|CaO19_7106|CaJ7_0024|IPF19814|CAWG_05374	ORF|Uncharacterized	Ca22chr7A_C_albicans_SC5314	21072	23375	W	Ortholog(s) have role in protein targeting to vacuole and endoplasmic reticulum localization	VPS70
C7_00210C_A	0.00e+00		orf19.7101|C7_00210C_B|C7_00210C|IPF562.1|Contig4-3106_0008|orf6.8452|CA5598|CaJ7.0029|CaO19_7102|CaJ7_0028|CaO19.7101|TEL2|IPF562|CAWG_05378	ORF|Uncharacterized	Ca22chr7A_C_albicans_SC5314	30591	28225	C	Ortholog(s) have telomeric DNA binding activity, role in protein localization to chromosome, telomere maintenance via telomerase and ASTRA complex, nuclear telomere cap complex localization	TEL2
C7_00290C_A	0.00e+00	HGT13	orf19.7093|C7_00290C_B|C7_00290C|STL1|IPF541.2|IPF542.2|Contig4-3106_0022|Contig4-3106_0023|orf6.8460|STL2|CA5606|CaJ7.0038|orf19.7093.2|CaO19_7093|CaJ7_0038|CA5607|STL2.5f|STL2.3f|CAWG_05386	ORF|Uncharacterized	Ca22chr7A_C_albicans_SC5314	45102	43379	C	Predicted sugar transporter, involved in glycerol utilization; member of the major facilitator superfamily; 12 transmembrane; gene has intron; oxidative stress-induced via Cap1p; expressed in rich medium, 2% glucose
C7_00630C_A	0.00e+00		orf19.7056|C7_00630C_B|C7_00630C|IPF468.1|IPF469.1|Contig4-2959_0006|orf6.8497|CaJ7.0077|orf19.7055.1|DIP53|CaO19_7056|CaJ7_0077|CA5640|CA5639|DIP53.exon2|CAWG_05419	ORF|Uncharacterized	Ca22chr7A_C_albicans_SC5314	105816	103977	C	Putative protein of unknown function; transcript is upregulated in clinical isolates from HIV+ patients with oral candidiasis; regulated by Sef1, Sfu1, and Hap43
C7_00740W_A	0.00e+00	RIM15	orf19.7044|C7_00740W_B|C7_00740W|IPF3086.1|Contig4-2855_0009|orf6.7970|CA5226|CaJ7.0087|CaO19.7044|CaO19_7044|CaJ7_0087|CAWG_05430	ORF|Uncharacterized	Ca22chr7A_C_albicans_SC5314	137282	143053	W	Ortholog(s) have protein kinase activity and role in age-dependent response to oxidative stress involved in chronological cell aging, conidiophore development, hyphal growth, protein phosphorylation, regulation of meiosis	RIM15
C7_00830C_A	0.00e+00		orf19.7034|C7_00830C_B|C7_00830C|IPF3069.2|Contig4-2889_0017|orf6.7960|CA5216|CaJ7.0098|CaO19.7034|CaO19_7034|CaJ7_0098|IPF3069|CAWG_05440	ORF|Uncharacterized	Ca22chr7A_C_albicans_SC5314	159808	157502	C	Putative eIF4E-associated protein;, accelerates mRNA degradation by promoting decapping; Spider biofilm repressed	EAP1
C7_00850W_A	0.00e+00		orf19.7032|C7_00850W_B|C7_00850W|IPF19807.1|Contig4-2889_0009|Contig4-2889_0010|orf6.7958|CA5214|CaJ7.0100|CaO19.7032|CaO19_7032|CaJ7_0100|IPF19807|CAWG_05442	ORF|Uncharacterized	Ca22chr7A_C_albicans_SC5314	165660	168671	W	Ortholog of C. dubliniensis CD36 : Cd36_70790, C. parapsilosis CDC317 : CPAR2_301530, Candida tenuis NRRL Y-1498 : CANTEDRAFT_94947 and Debaryomyces hansenii CBS767 : DEHA2A05258g
C7_00880C_A	0.00e+00		orf19.7027|C7_00880C_B|C7_00880C|IPF2373.2|IPF18125.1|orf6.7953|orf6.7954|CA5210|CA5211|CaJ7.0104|CaJ7.0105|orf19.7028|IPF2373|CAWG_05445	ORF|Uncharacterized	Ca22chr7A_C_albicans_SC5314	179318	176562	C	Protein of unknown function; Spider biofilm induced
C7_01070C_A	0.00e+00		orf19.7006|C7_01070C_B|C7_01070C|IPF11756.2|orf6.7932|CA5194|CaJ7.0126|CaO19_7006|CaJ7_0126|IPF11756|CAWG_05465	ORF|Uncharacterized	Ca22chr7A_C_albicans_SC5314	226653	223296	C	Ortholog(s) have role in reciprocal meiotic recombination	MSC3
C7_01270C_A	0.00e+00		orf19.6907|C7_01270C_B|C7_01270C|IPF2218.1|Contig4-3039_0019|orf6.7171|CA4590|CaJ7.0141|CaO19.6907|CaO19_6907|CaJ7_0141|IPF2218|CAWG_05478	ORF|Uncharacterized	Ca22chr7A_C_albicans_SC5314	261082	259274	C	Ortholog(s) have DNA binding activity and cytoplasm, nuclear chromatin localization	CMR1
C7_01580W_A	0.00e+00	SMC6	orf19.6568|C7_01580W_B|C7_01580W|orf19.13921|IPF20688.1|IPF1656.2|Contig4-2941_0016|Contig4-2941_0018|orf6.7556|CA4880|CaJ7.0178|RHC18|CaO19.13921|CaO19.6568|CaJ7_0178|CaO19_6568|CAWG_05509	ORF|Uncharacterized	Ca22chr7A_C_albicans_SC5314	340590	343976	W	Putative structural maintenance of chromosomes (SMC) protein; Hap43-induced; cell-cycle regulated periodic mRNA expression; S. cerevisiae ortholog not cell-cycle regulated; Spider biofilm induced	SMC6
C7_01670W_A	0.00e+00		orf19.6557|C7_01670W_B|C7_01670W|orf19.13910|IPF20579.1|IPF1680.2|orf6.7545|CA4871|CaJ7.0188|CaJ7_0188|CaO19_6557|AMD23|CaO19.13910|CaO19.6557|IPF1680|CAWG_05518	ORF|Uncharacterized	Ca22chr7A_C_albicans_SC5314	359156	360895	W	Protein with a predicted fatty acid amide hydrolase I domain; induced by Mnl1 under weak acid stress
C7_02100W_A	0.00e+00		orf19.6507|C7_02100W_B|C7_02100W|orf19.13860|IPF20594.1|IPF3923.1|Contig4-2803_0010|orf6.7653|CA4966|CaJ7.0243|SPX5|CaO19.13860|CaJ7_0243|CaO19_6507|CaO19.6507|IPF3923|CAWG_05560	ORF|Uncharacterized	Ca22chr7A_C_albicans_SC5314	463552	464776	W	Putative curved DNA-binding protein orthologous to S. pombe Cdb4; stationary phase enriched protein; rat catheter and Spider biofilm repressed
C7_02110W_A	0.00e+00		orf19.6506|C7_02110W_B|C7_02110W|orf19.13859|IPF20561.1|IPF3927.2|Contig4-2803_0009|orf6.7654|CA4967|CaJ7.0245|CaO19.6506|CaO19.13859|CaO19_6506|CaJ7_0245|IPF3927|CAWG_05561	ORF|Uncharacterized	Ca22chr7A_C_albicans_SC5314	465064	467130	W	Ortholog(s) have role in histone deacetylation, negative regulation of antisense RNA transcription, regulation of DNA-dependent DNA replication initiation, transcription elongation from RNA polymerase II promoter	RCO1
C7_02160W_A	0.00e+00		orf19.6499|C7_02160W_B|C7_02160W|orf19.13852|IPF20679.1|IPF8437.2|Contig4-2822_0008|orf6.3364|CA1731|CaJ7.0251|CaO19.13852|CaJ7_0251|CaO19_6499|CaO19.6499|IPF8437|CAWG_05566	ORF|Uncharacterized	Ca22chr7A_C_albicans_SC5314	472182	475838	W	Predicted DNA-directed RNA polymerase; role in transcription; Spider biofilm induced
C7_02330W_A	0.00e+00	YCF1	orf19.6478|C7_02330W_B|C7_02330W|orf19.13832|IPF20661.1|IPF6607.2|Contig4-2536_0005|orf6.3716|CA1997|CaJ7.0273|CaO19_6478|CaJ7_0273|CaO19.13832|CaO19.6478|CAWG_05582	ORF|Uncharacterized	Ca22chr7A_C_albicans_SC5314	505458	510197	W	Putative glutathione S-conjugate transporter; MRP/CFTR-subfamily, ABC type transporter; human neutrophil-induced; oxidative stress-induced via Cap1; possible association with multidrug resistance; possibly essential; Spider biofilm induced	YCF1
C7_02420C_A	0.00e+00		orf19.6469|C7_02420C_B|C7_02420C|IPF19294.1|Contig4-2630_0007|orf6.5992|orf6.412|orf6.413|CA0069|CA0070|CaJ7.0282|CaJ7.0283|orf19.6467|orf19.6468|IPF19295.3f	ORF|Uncharacterized	Ca22chr7A_C_albicans_SC5314	526224	523711	C	Predicted ORF in retrotransposon Tca11 with similarity to the Gag-Pol region of retrotransposons, which encodes nucleocapsid-like protein, reverse transcriptase, protease, and integrase
C7_02430C_A	0.00e+00		orf19.6465|C7_02430C_B|C7_02430C|IPF17991.2|Contig4-2630_0004|orf6.5994|CA3661|CaJ7.0286|CaO19.6465|IPF17991|CAWG_00654	ORF|Uncharacterized	Ca22chr7A_C_albicans_SC5314	527896	526542	C	Ortholog of C. dubliniensis CD36 : Cd36_83910, Candida tropicalis MYA-3404 : CTRG_05087 and Candida albicans WO-1 : CAWG_00654
C7_03090C_A	0.00e+00	SSP96	orf19.5145|C7_03090C_B|C7_03090C|orf19.12611|IPF18317.1|IPF8125.1|Contig4-2330_0004|orf6.258|orf6.5952|orf6.5953|CA3629|CaJ7.0357|CaJ7_0357|CaO19_5145|CaO19.5145|IPF18316|CA3628|IPF18316.3f|IPF18316.5f|IPF18316.1|CAWG_05643	ORF|Uncharacterized	Ca22chr7A_C_albicans_SC5314	672854	671607	C	Putative flavin-containing monooxygenase; F-12/CO2 early biofilm induced
C7_03140W_A	0.00e+00		orf19.5141|C7_03140W_B|C7_03140W|orf19.12606|IPF22041.1|IPF8136.2|Contig4-2489_0003|orf6.5957|CA3633|CaJ7.0361|CaO19.12606|LPF35|CaO19.5141|CaO19_5141|CaJ7_0361|IFA19|CAWG_05647	ORF|Uncharacterized	Ca22chr7A_C_albicans_SC5314	679341	681512	W	Ortholog of Candida albicans WO-1 : CAWG_05647
C7_03330C_A	0.00e+00	SHM1	orf19.1342|C7_03330C_B|C7_03330C|orf19.8922|orf6.1344|IPF19725.2|IPF7924.2|Contig4-3068_0034|orf6.2646|CA0433|CaJ7.0385|CaJ7_0385|CaO19_1342|CaO19.1342|CAWG_05666	ORF|Uncharacterized	Ca22chr7A_C_albicans_SC5314	737536	736055	C	Mitochondrial serine hydroxymethyltransferase; complements the glycine auxotrophy of an S. cerevisiae shm1 null shm2 null gly1-1 triple mutant; protein present in exponential and stationary growth phase yeast cultures	SHM1
C7_03490W_A	0.00e+00	GYP7	orf19.6706|C7_03490W_B|C7_03490W|orf19.13998|IPF20471.1|IPF6656.2|Contig4-2413_0003|orf6.6815|CA4306|CaJ7.0400|CaO19.6706|CaO19_6706|CaJ7_0400|CaO19.13998|CAWG_05681	ORF|Uncharacterized	Ca22chr7A_C_albicans_SC5314	774906	777236	W	Protein similar to S. cerevisiae Gyp7p (GTPase-activating protein for Ypt1p); caspofungin-induced	GYP7
C7_03500W_A	0.00e+00		orf19.6707|C7_03500W_B|C7_03500W|orf19.13975|orf19.13999|IPF17904.3|IPF20482.1|IPF20013.1|Contig4-1469_0004|orf6.6792|orf6.6816|CA4285|CA4307|CaJ7.0401|orf19.6683|CaO19.13999|CaO19.6707|IPF20013|CAWG_05682	ORF|Uncharacterized	Ca22chr7A_C_albicans_SC5314	777676	778842	W	Predicted vacuolar protein with a calcineurin-like phosphoesterase domain; repressed by alpha pheromone in SpiderM medium	YNL217W
C7_03550C_A	0.00e+00		orf19.6687|C7_03550C_B|C7_03550C|orf19.13979|IPF6666.3|IPF2617.1|Contig4-3088_0010|orf6.382|orf6.6796|CA4290|CaJ7.0405|CaO19_6687|CaJ7_0405|CaO19.6687|IPF2617	ORF|Uncharacterized	Ca22chr7A_C_albicans_SC5314	786196	784193	C	Protein of unknown function; rat catheter biofilm repressed
C7_03580C_A	0.00e+00		orf19.6690|C7_03580C_B|C7_03580C|orf19.13982|IPF20473.1|IPF2611.1|orf6.6799|CA4293|CaJ7.0408|CaO19.6690|LPF42|CaJ7_0408|CaO19_6690|CaO19.13982|IFA8|CAWG_05689	ORF|Uncharacterized	Ca22chr7A_C_albicans_SC5314	795782	793704	C	Protein of unknown function; Hap43-repressed gene
C7_03610C_A	0.00e+00		orf19.6693|C7_03610C_B|C7_03610C|orf19.13985|IPF20494.1|IPF2605.1|Contig4-3088_0028|orf6.6802|CA4296|CaJ7.0411|CaO19.13985|CaJ7_0411|CaO19_6693|CaO19.6693|IPF2605|CAWG_05692	ORF|Uncharacterized	Ca22chr7A_C_albicans_SC5314	806345	802914	C	Ortholog(s) have cytosol, nucleus localization	SDD3
C7_03640C_A	0.00e+00		orf19.6698|C7_03640C_B|C7_03640C|orf19.13990|IPF20480.1|IPF2598.1|Contig4-3088_0032|orf6.6807|CA4299|CaJ7.0416|CaO19.13990|CaJ7_0416|CaO19_6698|CaO19.6698|IPF2598|CAWG_05695	ORF|Uncharacterized	Ca22chr7A_C_albicans_SC5314	811217	809748	C	Ortholog(s) have asparagine-tRNA ligase activity, role in mitochondrial asparaginyl-tRNA aminoacylation and mitochondrion localization	SLM5
C7_03660C_A	0.00e+00		orf19.6701|C7_03660C_B|C7_03660C|orf19.13993|IPF20474.1|IPF2593.2|Contig4-3088_0036|orf6.6810|CA4301|CaJ7.0419|CaO19.6701|CaO19.13993|CaO19_6701|CaJ7_0419|IPF2593|CAWG_05697	ORF|Uncharacterized	Ca22chr7A_C_albicans_SC5314	814979	812904	C	Protein with similarity to amino acid-tRNA ligase; stationary phase enriched protein; GlcNAc-induced protein	YHR020W
C7_03680W_A	0.00e+00		orf19.6703|C7_03680W_B|C7_03680W|orf19.13995|IPF6648.2|IPF20477.1|IPF2590.2|Contig4-2958_0007|Contig4-3068_0003|Contig4-3068_0004|Contig4-3088_0040|orf6.6812|CA2451|CA4303|CaJ7.0422|orf19.5509|CaJ7_0422|CaO19_6703|CaO19.6703|LPF43|CaO19.13995|IFB1|CAWG_05699	ORF|Uncharacterized	Ca22chr7A_C_albicans_SC5314	817565	819406	W	Ortholog of C. dubliniensis CD36 : Cd36_73260 and Candida albicans WO-1 : CAWG_05699
C7_03690W_A	0.00e+00		orf19.5508|C7_03690W_B|C7_03690W|IPF2589.1|Contig4-3088_0044|orf6.4356|CA2450|CaJ7.0423|CaO19.5508|LPF37|CaJ7_0423|CaO19_5508|IPF2589|CAWG_05700	ORF|Uncharacterized	Ca22chr7A_C_albicans_SC5314	820478	821188	W	Ortholog of Candida albicans WO-1 : CAWG_05700
C7_03730C_A	0.00e+00		orf19.5504|C7_03730C_B|C7_03730C|IPF2582.2|Contig4-2718_0005|orf6.4352|CA2446|CaJ7.0428|CaO19.5504|CaO19_5504|CaJ7_0428|IPF2582|CAWG_05704	ORF|Uncharacterized	Ca22chr7A_C_albicans_SC5314	833116	830249	C	Ortholog of C. dubliniensis CD36 : Cd36_73400, C. parapsilosis CDC317 : CPAR2_703180, Candida tenuis NRRL Y-1498 : CANTEDRAFT_104803 and Debaryomyces hansenii CBS767 : DEHA2A04466g
C7_03910W_A	0.00e+00	OGG1	CAWG_05721|orf19.7190|C7_03910W_B|C7_03910W|IPF2154.1|Contig4-3097_0039|orf6.8090|CA5318|CaJ7.0448|CaO19.7190|CaJ7_0448|CaO19_7190	ORF|Uncharacterized	Ca22chr7A_C_albicans_SC5314	860161	861222	W	Mitochondrial glycosylase/lyase; repairs oxidative damage to mitochondrial DNA, contributes to UVA resistance, role in base-excision repair; Spider biofilm induced	OGG1
C7_03960C_A	0.00e+00		orf19.7185|C7_03960C_B|C7_03960C|IPF2161.2|Contig4-3097_0033|orf6.8085|CA5314|CaJ7.0453|CaJ7_0453|CaO19_7185|HAT2|CaO19.7185|CAWG_05725	ORF|Uncharacterized	Ca22chr7A_C_albicans_SC5314	867900	866443	C	Ortholog of C. dubliniensis CD36 : Cd36_73630, C. parapsilosis CDC317 : CPAR2_805330, Candida tenuis NRRL Y-1498 : CANTEDRAFT_119330 and Debaryomyces hansenii CBS767 : DEHA2G16544g
C7_04010W_A	0.00e+00		orf19.7179|C7_04010W_B|C7_04010W|IPF2170.1|Contig4-3097_0025|orf6.8079|CA5309|CaJ7.0459|SSC1|CaO19.7179|CaJ7_0459|CaO19_7179|IPF2170|CAWG_05730	ORF|Uncharacterized	Ca22chr7A_C_albicans_SC5314	872285	874201	W	Ortholog(s) have role in intracellular sequestering of iron ion, iron-sulfur cluster assembly, protein maturation and mitochondrial matrix localization	SSQ1
C7_04060W_A	0.00e+00		orf19.7173|C7_04060W_B|C7_04060W|IPF2178.1|Contig4-3097_0018|orf6.8073|CA5304|CaJ7.0466|CaJ7_0466|CaO19_7173|CaO19.7173|IPF2178|CAWG_05735	ORF|Uncharacterized	Ca22chr7A_C_albicans_SC5314	881557	883278	W	Ortholog of C. parapsilosis CDC317 : CPAR2_702310, C. dubliniensis CD36 : Cd36_73730, Lodderomyces elongisporus NRLL YB-4239 : LELG_04029 and Candida orthopsilosis Co 90-125 : CORT_0G02490
C7_04160W_A	0.00e+00		orf19.7158|C7_04160W_B|C7_04160W|IPF1954.1|Contig4-3083_0001|orf6.8058|CA5295|CaJ7.0481|CaO19_7158|CaJ7_0481|CaO19.7158|IPF1954|CAWG_05745	ORF|Uncharacterized	Ca22chr7A_C_albicans_SC5314	897141	898802	W	Protein of allantoate permease family; fungal-specific (no human or murine homolog); Hap43p-repressed gene
C7_04200C_A	0.00e+00		orf19.7153|C7_04200C_B|C7_04200C|IPF1945.2|Contig4-3083_0006|orf6.8053|CA5291|CaJ7.0486|CaO19_7153|CaJ7_0486|LOS1|CaO19.7153|CAWG_05749	ORF|Uncharacterized	Ca22chr7A_C_albicans_SC5314	907276	904199	C	Putative exportin, member of the Exportin-T family; flow model biofilm repressed	LOS1
C7_04250W_A	0.00e+00	TPO2	CAWG_05754|orf19.7148|C7_04250W_B|C7_04250W|IPF1922.2|Contig4-2346_0003|orf6.8048|TPO1|CA5287|CaJ7.0493|CaJ7_0493|CaO19_7148|CaO19.7148|IPF1922	ORF|Uncharacterized	Ca22chr7A_C_albicans_SC5314	928797	930488	W	Putative polyamine transport protein; fungal-specific (no human or murine homolog)
C7_04260W_A	0.00e+00		orf19.7144|C7_04260W_B|C7_04260W|IPF1919.2|orf6.8044|CA5285|CaJ7.0498|HBS1|HBS1.3f|IPF1918.1|CAWG_05755	ORF|Uncharacterized	Ca22chr7A_C_albicans_SC5314	930547	932679	W	Ortholog(s) have GTPase activity, ribosome binding activity, role in nonfunctional rRNA decay, nuclear-transcribed mRNA catabolic process, no-go decay, ribosome disassembly and cytosol localization	HBS1
CR_00080W_A	0.00e+00	MIS12	orf19.7534|CR_00080W_B|CR_00080W|IPF349.1|Contig4-3048_0003|Contig4-3048_0004|CA5869|CaO19.7534|MIS1|orf6.8786|CAWG_01369	ORF|Uncharacterized	Ca22chrRA_C_albicans_SC5314	21385	24462	W	Mitochondrial C1-tetrahydrofolate synthase precursor
CR_00170W_A	0.00e+00	ZCF38	orf19.7518|CR_00170W_B|CR_00170W|IPF376.1|Contig4-3107_0075|orf6.8770|CA5860|TEA2|CaO19.7518|IPF376	ORF|Uncharacterized	Ca22chrRA_C_albicans_SC5314	41616	43364	W	Putative Zn(II)2Cys6 transcription factor
CR_00230W_A	0.00e+00		orf19.7511|CR_00230W_B|CR_00230W|IPF393.2|Contig4-3107_0058|Contig4-3107_0062|orf6.8763|CA5854|NUP192|CaO19.7511|IPF393|CAWG_01384	ORF|Uncharacterized	Ca22chrRA_C_albicans_SC5314	56627	62170	W	Ortholog(s) have structural constituent of nuclear pore activity and role in cell division, nuclear pore organization, regulation of mitotic cell cycle	NUP192
CR_00260W_A	0.00e+00	KIN2	orf19.7510|CR_00260W_B|CR_00260W|IPF402.1|Contig4-3107_0054|orf6.8762|CA5851|CaO19.7510|KIN1|CAWG_01387	ORF|Uncharacterized	Ca22chrRA_C_albicans_SC5314	63737	67375	W	Protein with similarity to S. cerevisiae Kin2p, transcription is positively regulated by Tbf1	KIN2
CR_00280C_A	0.00e+00		orf19.7506|CR_00280C_B|CR_00280C|IPF404.1|Contig4-3107_0051|orf6.8758|CA5849|CaO19.7506|IPF404.5f|CAWG_01389	ORF|Uncharacterized	Ca22chrRA_C_albicans_SC5314	69016	67793	C	Ortholog(s) have ATPase activity, DNA binding, nucleosome binding activity, role in chromatin remodeling and Isw1 complex localization	IOC2
CR_00370W_A	0.00e+00		orf19.7497|CR_00370W_B|CR_00370W|IPF420.2|Contig4-3107_0021|orf6.8749|CA5841|CaO19.7497|IPF420|CAWG_01398	ORF|Uncharacterized	Ca22chrRA_C_albicans_SC5314	92310	94889	W	Ortholog(s) have ubiquitin-protein ligase activity, role in protein ubiquitination involved in ubiquitin-dependent protein catabolic process and Cul3-RING ubiquitin ligase complex, cytoplasm, nucleus localization	CUL3
CR_00440C_A	0.00e+00	LRG1	CAWG_01405|orf19.7489|CR_00440C_B|CR_00440C|IPF434.1|Contig4-3107_0010|orf6.8741|CA5834|CaO19.7489	ORF|Uncharacterized	Ca22chrRA_C_albicans_SC5314	112623	108217	C	Ortholog(s) have Rho GTPase activator activity	LRG1
CR_00470W_A	0.00e+00		orf19.7487|CR_00470W_B|CR_00470W|IPF437.1|Contig4-3107_0004|orf6.8739|CA5832|POL91|CaO19.7487|Zorro1c|CAWG_01407	ORF|Uncharacterized	Ca22chrRA_C_albicans_SC5314	116814	118070	W	Has domain(s) with predicted RNA binding, RNA-directed DNA polymerase activity and role in RNA-dependent DNA replication
CR_00530W_A	0.00e+00		orf19.7482|CR_00530W_B|CR_00530W|IPF2485.1|Contig4-2988_0013|orf6.8734|CA5827|CaO19.7482|IPF2485|CAWG_01412	ORF|Uncharacterized	Ca22chrRA_C_albicans_SC5314	126526	127080	W	Ortholog of C. parapsilosis CDC317 : CPAR2_803740, C. dubliniensis CD36 : Cd36_25640, Lodderomyces elongisporus NRLL YB-4239 : LELG_00467 and Candida orthopsilosis Co 90-125 : CORT_0A03760
CR_00570W_A	0.00e+00		orf19.7478|CR_00570W_B|CR_00570W|IPF2493.1|Contig4-2988_0006|orf6.8730|CA5823|COQ1|CaO19.7478|CAWG_01416	ORF|Uncharacterized	Ca22chrRA_C_albicans_SC5314	134039	135571	W	Ortholog(s) have antioxidant activity, di-trans,poly-cis-decaprenylcistransferase activity, protein heterodimerization activity, trans-hexaprenyltranstransferase activity	COQ1
CR_00600C_A	0.00e+00		orf19.7473|CR_00600C_B|CR_00600C|IPF2500.2|Contig4-2988_0019|orf6.8725|CA5820|CaO19.7473|IPF2500|CAWG_01419	ORF|Uncharacterized	Ca22chrRA_C_albicans_SC5314	143776	141503	C	Ortholog(s) have role in endocytosis and actin cortical patch, cellular bud neck, cytoplasm localization	LDB17
CR_00630W_A	0.00e+00		orf19.7468|CR_00630W_B|CR_00630W|IPF2511.1|Contig4-3027_0009|Contig4-3027_0011|orf6.8720|CA5817|CaO19.7468|IPF2511|CAWG_01422	ORF|Uncharacterized	Ca22chrRA_C_albicans_SC5314	152179	153792	W	Putative transcriptional activator; expression upregulated during growth in the mouse cecum; Spider biofilm induced	VHR1
CR_00640W_A	0.00e+00	ACC1	orf19.7466|CR_00640W_B|CR_00640W|IPF2516.1|Contig4-3027_0007|orf6.8718|CA5816|CaO19.7466|CAWG_01423	ORF|Uncharacterized	Ca22chrRA_C_albicans_SC5314	155196	162011	W	Putative acetyl-coenzyme-A carboxylases; regulated by Efg1; amphotericin B repressed; caspofungin repressed; 5'-UTR intron; gene used for strain identification by multilocus sequence typing; Hap43-induced; flow model biofilm repressed	ACC1
CR_00690C_A	0.00e+00		orf19.3286|CR_00690C_B|CR_00690C|orf19.10796|IPF24035.1|IPF16947.2|Contig4-1655_0001|Contig4-1655_0002|orf6.8286|CA5473|CaO19.3286|CaO19.10796|IPF16947|CAWG_01428	ORF|Uncharacterized	Ca22chrRA_C_albicans_SC5314	170080	168752	C	Ortholog(s) have alpha-glucosidase activity, role in polysaccharide biosynthetic process, protein N-linked glycosylation and endoplasmic reticulum lumen, glucosidase II complex localization	GTB1
CR_00750C_A	0.00e+00		orf19.3281|CR_00750C_B|CR_00750C|orf19.10791|IPF24034.1|IPF298.1|Contig4-2592_0004|orf6.8281|CA5469|CaO19.10791|CaO19.3281|IPF298|CAWG_01433	ORF|Uncharacterized	Ca22chrRA_C_albicans_SC5314	177243	175807	C	Ortholog(s) have histone demethylase activity (H3-K36 specific), methylated histone residue binding activity and role in histone demethylation	JHD1
CR_00850C_A	0.00e+00	GSL2	orf19.3269|CR_00850C_B|CR_00850C|orf19.10779|orf19.10780|IPF23990.1|IPF279.1|Contig4-2793_0012|orf6.8269|orf6.8270|CA5461|CA5462|orf19.3270|FKS2|GSL23.5f|CAWG_01443	ORF|Uncharacterized	Ca22chrRA_C_albicans_SC5314	197094	192172	C	Protein similar to beta-1,3-glucan synthase; 16 predicted membrane-spanning regions; transcript regulated by Nrg1; very low gene expression in yeast-form and hyphal cells
CR_01070W_A	0.00e+00		orf19.3248|CR_01070W_B|CR_01070W|orf19.10758|IPF24043.1|IPF232.1|Contig4-3062_0014|orf6.8248|CA5445|CaO19.10758|CaO19.3248|IPF232|CAWG_01460	ORF|Uncharacterized	Ca22chrRA_C_albicans_SC5314	239879	240880	W	Ortholog of C. dubliniensis CD36 : Cd36_26070, C. parapsilosis CDC317 : CPAR2_803220, Candida tenuis NRRL Y-1498 : CANTEDRAFT_131795 and Debaryomyces hansenii CBS767 : DEHA2E12694g
CR_01130W_A	0.00e+00		orf19.3241|CR_01130W_B|CR_01130W|orf19.10751|IPF24065.1|IPF223.1|Contig4-3062_0027|Contig4-3062_0028|Contig4-3062_0031|orf6.8241|CA5438|CaO19.10751|CaO19.3241|IPF223|CAWG_01466	ORF|Uncharacterized	Ca22chrRA_C_albicans_SC5314	254233	258486	W	Ortholog(s) have Seh1-associated complex, extrinsic to fungal-type vacuolar membrane localization	MTC5
CR_01150C_A	0.00e+00	CTF18	orf19.3239|CR_01150C_B|CR_01150C|orf19.10749|IPF23997.1|IPF217.1|Contig4-3062_0033|orf6.8239|CA5436|CaO19.10749|CaO19.3239|CAWG_01468	ORF|Uncharacterized	Ca22chrRA_C_albicans_SC5314	262358	259797	C	Protein with a predicted role in sister chromatid cohesion; cell-cycle regulated periodic mRNA expression	CTF18
CR_01230C_A	0.00e+00	CDC27	CAWG_01476|orf19.3231|CR_01230C_B|CR_01230C|orf19.10741|IPF23992.1|IPF185.1|Contig4-2226_0007|orf6.8231|CA5429|CaO19.3231	ORF|Uncharacterized	Ca22chrRA_C_albicans_SC5314	290905	288278	C	Putative ubiquitin-protein ligase; periodic mRNA expression, peak at cell-cycle S/G2 phase	CDC27
CR_01340W_A	0.00e+00		orf19.2517|CR_01340W_B|CR_01340W|orf19.10053|IPF24746.1|IPF4969.2|Contig4-2537_0007|orf6.1398|CA0459|CaO19.2517|HOL3|CaO19.10053|CAWG_01486	ORF|Uncharacterized	Ca22chrRA_C_albicans_SC5314	322485	324131	W	Predicted membrane transporter, member of the drug:proton antiporter (12 spanner) (DHA1) family, major facilitator superfamily (MFS)
CR_01380W_A	0.00e+00		orf19.2521|CR_01380W_B|CR_01380W|orf19.10057|IPF4976.2|IPF29049.1|IPF18980.2|Contig4-2933_0023|Contig4-2933_0024|orf6.1402|orf6.3375|CA1739|orf19.2522|CAWG_01490	ORF|Uncharacterized	Ca22chrRA_C_albicans_SC5314	327526	330459	W	Ortholog of C. dubliniensis CD36 : Cd36_26390, Debaryomyces hansenii CBS767 : DEHA2C05302g, Pichia stipitis Pignal : PICST_68531 and Spathaspora passalidarum NRRL Y-27907 : SPAPADRAFT_59916
CR_01600C_A	0.00e+00		orf19.2547|CR_01600C_B|CR_01600C|orf19.10081|IPF11552.2|IPF13683.2|Contig4-2742_0006|orf6.1007|orf6.1713|orf6.2356|CA0260|CaO19.2547|IPF13683	ORF|Uncharacterized	Ca22chrRA_C_albicans_SC5314	366783	363823	C	Has domain(s) with predicted RNA binding, ribonuclease activity
CR_01630C_A	0.00e+00		orf19.2552|CR_01630C_B|CR_01630C|orf19.10084|IPF11557.2|IPF11560.1|IPF19449.2|IPF29057.1|IPF11550.3f|orf6.1716|orf6.87|CA0654|CAWG_01514	ORF|Uncharacterized	Ca22chrRA_C_albicans_SC5314	373998	372034	C	Protein similar to S. cerevisiae Pmr1p; amphotericin B induced; previously merged with orf19.2553; unmerged from orf19.2553 in a revision of Assembly 21
CR_01730W_A	0.00e+00	IFU5	orf19.2568|CR_01730W_B|CR_01730W|orf19.10100|YFL010C|YLR63|IPF19838.2|IPF19956.2|Contig4-3016_0009|orf6.4669|orf6.637|CA2679|CaO19.2568|IPF19956.1|CAWG_01523	ORF|Uncharacterized	Ca22chrRA_C_albicans_SC5314	395478	396188	W	Predicted membrane protein; estradiol-induced; upregulation associated with CDR1 and CDR2 overexpression or fluphenazine; putative drug-responsive regulatory site; similar to S. cerevisiae Wwm1p; Hap43-repressed; Spider biofilm repressed	WWM1
CR_02040W_A	0.00e+00	PRK1	orf19.2605|CR_02040W_B|CR_02040W|orf19.10136|IPF24740.1|IPF14133.2|Contig4-2304_0006|Contig4-2304_0007|orf6.3594|CA1900|CaO19.2605|CaO19.10136|ARK1|CAWG_01551	ORF|Uncharacterized	Ca22chrRA_C_albicans_SC5314	447150	449222	W	Putative protein serine/threonine kinase; mutants sensitive to growth on hydrogen peroxide medium	ARK1
CR_02340W_A	0.00e+00		orf19.3735|CR_02340W_B|CR_02340W|orf19.11220|IPF4716.2|IPF19050.1|Contig4-3070_0017|orf6.1097|orf6.5465|CA3250|CaO19.3735|IPF4716|CAWG_01576	ORF|Uncharacterized	Ca22chrRA_C_albicans_SC5314	518245	519572	W	Protein of unknown function; induced by alpha pheromone in SpiderM medium
CR_02390W_A	0.00e+00		orf19.3728|CR_02390W_B|CR_02390W|orf19.11212|IPF7345.2|IPF28652.1|Contig4-3070_0030|Contig4-3070_0032|orf6.1687|orf6.1831|orf6.896|CA0728|IPF7345|CAWG_01581	ORF|Uncharacterized	Ca22chrRA_C_albicans_SC5314	530045	532714	W	Ortholog(s) have protein phosphatase 1 binding, protein phosphatase type 1 regulator activity, role in chromosome segregation, regulation of phosphoprotein phosphatase activity and cytoplasm localization	GIP4
CR_02410W_A	0.00e+00		orf19.3726|CR_02410W_B|CR_02410W|orf19.11210|IPF7338.2|IPF19851.2|Contig4-3070_0035|orf6.1833|orf6.898|CA0729|CaO19.3726|IPF7338|CAWG_01583	ORF|Uncharacterized	Ca22chrRA_C_albicans_SC5314	535397	538387	W	Ortholog of C. dubliniensis CD36 : Cd36_65640 and Candida albicans WO-1 : CAWG_01583
CR_02500W_A	0.00e+00		orf19.175|CR_02500W_B|CR_02500W|orf19.7808|IPF27142.1|IPF17296.2|IPF12064.1|Contig4-2484_0002|Contig4-2484_0004|orf6.2911|orf6.1365|orf6.1366|CA1419|orf19.2293|orf19.2294|CaO19.7808|CaO19.175|IPF17296|CAWG_01590	ORF|Uncharacterized	Ca22chrRA_C_albicans_SC5314	552462	554012	W	Ortholog of C. dubliniensis CD36 : Cd36_27430, C. parapsilosis CDC317 : CPAR2_802450, Candida tenuis NRRL Y-1498 : CANTEDRAFT_113969 and Debaryomyces hansenii CBS767 : DEHA2A13002g
CR_02540W_A	0.00e+00	CHO2	orf19.169|CR_02540W_B|CR_02540W|orf19.7802|IPF19595.2|IPF19594.1|Contig4-2571_0007|orf6.2905|orf6.628|CA1414|CaO19.169|CAWG_01594	ORF|Uncharacterized	Ca22chrRA_C_albicans_SC5314	566051	568717	W	Putative phosphatidyl-ethanolamine N-methyltransferase; fungal-specific (no human or murine homolog); amphotericin B repressed; Hap43p-induced gene	CHO2
CR_02590C_A	0.00e+00		orf19.2818|CR_02590C_B|CR_02590C|orf19.10336|IPF24524.1|IPF19698.1|Contig4-2405_0001|Contig4-2405_0002|orf6.1526|CA0537|CaO19.10336|PRP16|CaO19.2818|CAWG_01599	ORF|Uncharacterized	Ca22chrRA_C_albicans_SC5314	581277	578065	C	Ortholog(s) have RNA-dependent ATPase activity, second spliceosomal transesterification activity, role in generation of catalytic spliceosome for second transesterification step and U2-type catalytic step 2 spliceosome localization	PRP16
CR_02740W_A	0.00e+00	INN1	orf19.2832|CR_02740W_B|CR_02740W|orf19.10350|IPF24482.1|IPF14911.2|Contig4-2142_0001|Contig4-2770_0015|orf6.4493|CA2547|CaO19.2832|IPF14911|CAWG_01612	ORF|Uncharacterized	Ca22chrRA_C_albicans_SC5314	627510	629489	W	Protein with similarity to S. cerevisiae Inn1p, which is an essential protein of the contractile actomyosin ring required for ingression of the plasma membrane into the bud neck during cytokinesis; contains a C2 membrane targeting domain	INN1
CR_02810W_A	0.00e+00	CIRT4B	orf19.2839|CR_02810W_B|CR_02810W|orf19.10357|IPF15077.2|IPF9095.1|Contig4-2083_0001|Contig4-2770_0014|orf6.1773|orf6.4500|CA2554|CTN3|CaO19.2839|Cirt4|CA0691|Cirt4a|IPF15077.1|Cirt4b|CAWG_01619	ORF|Uncharacterized	Ca22chrRA_C_albicans_SC5314	641816	643483	W	Cirt family transposase; transcript repressed in an azole-resistant strain that overexpresses CDR1 and CDR2; Hap43-repressed; flow model biofilm induced
CR_02910W_A	0.00e+00		orf19.2848|CR_02910W_B|CR_02910W|orf19.10367|IPF16560.2|IPF10707.2|orf6.4942|orf6.525|CA2872|CaO19.2848|APG13|CAWG_01627	ORF|Uncharacterized	Ca22chrRA_C_albicans_SC5314	664676	666961	W	Predicted regulatory subunit of the Atg1 signaling complex; required for vesicle formation during autophagy and the cytoplasm-to-vacuole targeting (Cvt) pathway; Spider biofilm induced	ATG13
CR_02930W_A	0.00e+00		orf19.2850|CR_02930W_B|CR_02930W|orf19.10369|IPF17450.3|IPF10699.3|Contig4-2389_0003|orf6.1274|orf6.3280|orf6.4944|CA0392|CaO19.2850|IPF17450|CA1671|IPF11391|IPF11391.2	ORF|Uncharacterized	Ca22chrRA_C_albicans_SC5314	672970	678726	W	Protein of unknown function; induced by nitric oxide independent of Yhb1p	ESC1
CR_03150W_A	0.00e+00	SYS3	orf19.2410|CR_03150W_B|CR_03150W|orf19.9948|IPF13042|IPF13042.2|IPF29110.1|Contig4-2486_0006|orf6.5183|CA3050|IMH1|CaO19.2410|CAWG_01651	ORF|Uncharacterized	Ca22chrRA_C_albicans_SC5314	711420	714107	W	Protein similar to S. cerevisiae Sys3p; putative role in endosome-Golgi vesicle docking; upregulated in biofilm; induced upon adherence to polystyrene	IMH1
CR_03200C_A	0.00e+00		orf19.2404|CR_03200C_B|CR_03200C|orf19.9943|IPF24915.1|IPF14929.3|Contig4-2486_0001|orf6.5188|orf6.564|orf6.665|CA0148|POP1|CaO19.2404|IPF14929.2|CAWG_01655	ORF|Uncharacterized	Ca22chrRA_C_albicans_SC5314	721528	719189	C	Ortholog(s) have RNA binding, ribonuclease MRP activity, ribonuclease P activity and role in intronic box C/D snoRNA processing, mRNA cleavage, rRNA processing, tRNA processing	POP1
CR_03230W_A	0.00e+00		orf19.2400|CR_03230W_B|CR_03230W|orf19.9937|IPF24907.1|IPF15232.2|Contig4-1537_0001|Contig4-2658_0009|orf6.3673|orf6.559|orf6.560|CA1960|CaO19.2400|IPF15232|IPF15232.1|CAWG_01658	ORF|Uncharacterized	Ca22chrRA_C_albicans_SC5314	724231	726348	W	Ortholog(s) have role in mRNA splicing, via spliceosome, maturation of SSU-rRNA, positive regulation of ATPase activity, positive regulation of helicase activity	SQS1
CR_03390C_A	0.00e+00	YKU80	orf19.2383|CR_03390C_B|CR_03390C|orf19.9919|IPF24905.1|IPF9363.2|Contig4-2991_0014|orf6.3865|CA2102|CaO19.2383|CaO19.9919|IPF9363|CAWG_01674	ORF|Uncharacterized	Ca22chrRA_C_albicans_SC5314	753240	751411	C	Yku70p-Yku80p Ku complex subunit involved in nonhomologous end joining during double-strand break repair repair; Hap43-repressed gene; flow model biofilm induced	YKU80
CR_03510W_A	0.00e+00		orf19.4394|CR_03510W_B|CR_03510W|orf19.11872|IPF22876.1|IPF3301.2|Contig4-3077_0008|orf6.6313|CA3908|CaO19.11872|CaO19.4394|IPF3301|CAWG_01686	ORF|Uncharacterized	Ca22chrRA_C_albicans_SC5314	780328	782037	W	Protein of unknown function; induced by alpha pheromone in SpiderM medium
CR_03670W_A	0.00e+00		orf19.4366|CR_03670W_B|CR_03670W|orf19.11844|IPF18559.2|IPF7578.2|Contig4-2883_0002|orf6.2423|orf6.3772|CA1096|CaO19.4366|YFW8|IPF7578|CAWG_01703	ORF|Uncharacterized	Ca22chrRA_C_albicans_SC5314	816393	818339	W	Ortholog of C. dubliniensis CD36 : Cd36_28870, Candida tropicalis MYA-3404 : CTRG_00731 and Candida albicans WO-1 : CAWG_01703
CR_03700C_A	0.00e+00		orf19.4369|CR_03700C_B|CR_03700C|orf19.11847|IPF12368|IPF12368.2|IPF28438.1|Contig4-2011_0004|Contig4-2376_0001|Contig4-2376_0002|Contig4-2376_0003|orf6.2255|CA0999|CaO19.11847|CaO19.4369|CAWG_01706	ORF|Uncharacterized	Ca22chrRA_C_albicans_SC5314	829063	825518	C	Ortholog of S. cerevisiae Spp41; protein involved in negative regulation of expression of spliceosome components PRP4 and PRP3 in S. cerevisiae; mutants are viable	SPP41
CR_04560C_A	0.00e+00		orf19.547|CR_04560C_B|CR_04560C|orf19.8182|IPF26795.1|IPF4279.2|orf6.6759|CA4258|RAD27|CaO19.8182|CaO19.547|IPF4279|CAWG_01791	ORF|Uncharacterized	Ca22chrRA_C_albicans_SC5314	1001913	1000795	C	Ortholog(s) have 5'-flap endonuclease activity, single-stranded DNA 5'-3' exodeoxyribonuclease activity	RAD27
CR_04610C_A	0.00e+00		orf19.552|CR_04610C_B|CR_04610C|orf19.8187|IPF26783.1|IPF15639.2|Contig4-2649_0008|orf6.1931|CA0794|CaO19.8187|ATG22|CaO19.552|IPF15639|CAWG_01796	ORF|Uncharacterized	Ca22chrRA_C_albicans_SC5314	1009691	1008189	C	Ortholog of a S. cerevisiae Atg22; a vacuolar integral membrane protein required for efflux of amino acids during autophagic body breakdown in the vacuole; possibly an essential gene, disruptants not obtained by UAU1 method	ATG22
CR_04620C_A	0.00e+00		orf19.553|CR_04620C_B|CR_04620C|orf19.8188|IPF26782.1|IPF16273.2|Contig4-2649_0010|orf6.1930|CA0793|CaO19.553|DTR1|CaO19.8188|IPF16273|CAWG_01797	ORF|Uncharacterized	Ca22chrRA_C_albicans_SC5314	1011462	1009945	C	Predicted membrane transporter, member of the drug:proton antiporter (12 spanner) (DHA1) family, major facilitator superfamily (MFS)	DTR1
CR_04740C_A	0.00e+00	ADE6	orf19.6317|CR_04740C_B|CR_04740C|orf19.13694|IPF20840.1|IPF6279.2|Contig4-3056_0004|orf6.5510|CA3284|CaO19.6317|CaO19.13694|CAWG_01807	ORF|Uncharacterized	Ca22chrRA_C_albicans_SC5314	1031561	1027449	C	5-Phosphoribosylformyl glycinamidine synthetase; adenine biosynthesis; not induced in GCN response, in contrast to S. cerevisiae Ade6; protein in stationary phase yeast-form cultures; flow model and rat catheter biofilm repressed	ADE6
CR_05100W_A	0.00e+00		orf19.643|CR_05100W_B|CR_05100W|orf19.8257|IPF10168.1|IPF29758.1|Contig4-2707_0008|orf6.2716|CA1284|CaO19.643|IPF10168|IPF10168.3|CAWG_01843	ORF|Uncharacterized	Ca22chrRA_C_albicans_SC5314	1105182	1109018	W	Ortholog(s) have role in apoptotic process, mitotic spindle elongation, sister chromatid biorientation, spindle assembly checkpoint	BIR1
CR_05980W_A	0.00e+00		orf19.457|CR_05980W_B|CR_05980W|orf19.8088|IPF2578.1|IPF29835.1|orf6.1427|orf6.2857|CA0476|UBP2|CaO19.457|CAWG_01913	ORF|Uncharacterized	Ca22chrRA_C_albicans_SC5314	1251495	1255409	W	Ortholog(s) have ubiquitin-specific protease activity, role in protein deubiquitination, ubiquitin-dependent protein catabolic process via the multivesicular body sorting pathway and cytosol localization	UBP2
CR_06010W_A	0.00e+00		orf19.3848|CR_06010W_B|CR_06010W|orf19.11329|IPF16305.2|IPF17469.2|Contig4-2243_0004|orf6.2309|orf6.545|CA1031|CaO19.3848|IPF17469|CAWG_01916	ORF|Uncharacterized	Ca22chrRA_C_albicans_SC5314	1278556	1279848	W	Ortholog of C. dubliniensis CD36 : Cd36_31420, C. parapsilosis CDC317 : CPAR2_205100, Debaryomyces hansenii CBS767 : DEHA2G10648g and Pichia stipitis Pignal : PICST_32997
CR_06030C_A	0.00e+00		orf19.3852|CR_06030C_B|CR_06030C|orf19.11333|IPF23377.1|IPF19896.1|Contig4-2454_0004|orf6.2313|CA1032|CaO19.11333|CaO19.3852|IPF19896|CAWG_01918	ORF|Uncharacterized	Ca22chrRA_C_albicans_SC5314	1285008	1282621	C	Has domain(s) with predicted carbohydrate binding, catalytic activity and role in carbohydrate metabolic process
CR_06450W_A	0.00e+00		orf19.721|CR_06450W_B|CR_06450W|orf19.8340|IPF12829.2|IPF29720.1|Contig4-1601_0001|orf6.1093|CA0304|CaO19.8340|GRC3|CaO19.721|IPF12829|CAWG_01949	ORF|Uncharacterized	Ca22chrRA_C_albicans_SC5314	1378087	1380147	W	Ortholog(s) have polynucleotide 5'-hydroxyl-kinase activity	GRC3
CR_06680C_A	0.00e+00		orf19.702|CR_06680C_B|CR_06680C|orf19.8321|IPF26613.1|IPF7990.1|Contig4-2984_0007|orf6.3326|CA1702|CaO19.702|ECM32|CaO19.8321|HEL1|CAWG_01967	ORF|Uncharacterized	Ca22chrRA_C_albicans_SC5314	1439613	1436296	C	Ortholog(s) have DNA helicase activity, role in regulation of translational termination and polysome localization	ECM32
CR_06730W_A	0.00e+00	APG7	orf19.707|CR_06730W_B|CR_06730W|orf19.8326|IPF12207.1|IPF29732.1|Contig4-2984_0019|orf6.1727|CA0661|ATG7|CaO19.707|CAWG_01972	ORF|Uncharacterized	Ca22chrRA_C_albicans_SC5314	1445416	1447335	W	Ortholog(s) have APG12 activating enzyme activity, APG8 activating enzyme activity	ATG7
CR_06900C_A	0.00e+00	ALG6	orf19.1843|CR_06900C_B|CR_06900C|orf19.9402|IPF25471.1|IPF4661.2|Contig4-3021_0036|Contig4-3021_0037|orf6.5611|CA3365|CaO19.1843|CaO19.9402|CAWG_01987	ORF|Uncharacterized	Ca22chrRA_C_albicans_SC5314	1477209	1475518	C	Putative glucosyltransferase involved in cell wall mannan biosynthesis; transcription is elevated in chk1, nik1, and sln1 homozygous null mutants; repressed by nitric oxide; possibly essential gene, disruptants not obtained by UAU1 method	ALG6
CR_07000C_A	0.00e+00	POL2	orf19.2365|CR_07000C_B|CR_07000C|orf19.9901|IPF24950.1|IPF14265.2|Contig4-2581_0008|orf6.4075|CA2249|CaO19.9901|CaO19.2365|CAWG_01997	ORF|Uncharacterized	Ca22chrRA_C_albicans_SC5314	1506116	1499481	C	DNA polymerase epsilon; transcript induced by interaction with macrophage; transcript is regulated by Tup1; periodic mRNA expression, peak at cell-cycle G1/S phase	POL2
CR_07050C_A	0.00e+00	URA2	orf19.2360|CR_07050C_B|CR_07050C|orf19.9896|IPF10801.3|IPF29131.1|Contig4-2886_0007|Contig4-2886_0008|orf6.2755|orf6.610|CA1315|CaO19.2360|URA2.5eoc|IPF10801.2|CAWG_02002	ORF|Uncharacterized	Ca22chrRA_C_albicans_SC5314	1521088	1514438	C	Putative bifunctional carbamoylphosphate synthetase-aspartate transcarbamylase; flucytosine induced; macrophage/pseudohyphal-induced; 5'-UTR intron; flow model biofilm repressed	URA2
CR_07100W_A	0.00e+00	FLC2	orf19.1813|CR_07100W_B|CR_07100W|orf19.9376|IPF25512.1|IPF19026.1|Contig4-3058_0030|orf6.539|orf6.1174|orf6.540|CA0349|orf19.784|orf19.785|CaO19.9376|CFP1|CaO19.1813|IPF19026|CAWG_02008	ORF|Uncharacterized	Ca22chrRA_C_albicans_SC5314	1547917	1550352	W	Protein involved in heme uptake; putative FAD transporter, similar to S. cerevisiae Flc2p	FLC2
CR_07270C_A	0.00e+00	HGT16	orf19.6141|CR_07270C_B|CR_07270C|orf19.13560|IPF20980.1|IPF9240.2|Contig4-2953_0003|orf6.5673|CA3414|QUP2|CaO19.13560|CaO19.6141|IPF9240|CAWG_02025	ORF|Uncharacterized	Ca22chrRA_C_albicans_SC5314	1584550	1582853	C	Putative glucose transporter of the major facilitator superfamily; the C. albicans glucose transporter family comprises 20 members; 12 probable membrane-spanning segments; gene has intron; expressed in rich medium with 2% glucose
CR_07310W_A	0.00e+00		orf19.6137|CR_07310W_B|CR_07310W|orf19.13556|IPF20978.1|IPF12777.2|Contig4-2201_0002|orf6.5677|CA3418|CaO19.6137|CaO19.13556|IPF12777|CAWG_02029	ORF|Uncharacterized	Ca22chrRA_C_albicans_SC5314	1592134	1594029	W	Ortholog of C. dubliniensis CD36 : Cd36_32940, Candida tenuis NRRL Y-1498 : CANTEDRAFT_134955, Debaryomyces hansenii CBS767 : DEHA2E04422g and Pichia stipitis Pignal : PICST_33357
CR_07350W_A	0.00e+00		orf19.6134|CR_07350W_B|CR_07350W|orf19.13553|IPF17289.2|IPF27798.1|Contig4-2334_0004|Contig4-2334_0007|orf6.5680|CA3422|CaO19.6134|IPF17289|CAWG_02033	ORF|Uncharacterized	Ca22chrRA_C_albicans_SC5314	1597334	1599787	W	Ortholog(s) have role in ER-dependent peroxisome organization, retrograde vesicle-mediated transport, Golgi to ER and Dsl1p complex, endoplasmic reticulum membrane, nuclear envelope, peroxisome localization	SEC39
CR_07500W_A	0.00e+00		orf19.2620|CR_07500W_B|CR_07500W|orf19.10151|IPF24715.1|IPF19693.1|orf6.1411|CaO19.2620|CaO19.10151|CAWG_02046	ORF|Uncharacterized	Ca22chrRA_C_albicans_SC5314	1626254	1626940	W	Ortholog of C. dubliniensis CD36 : Cd36_33120 and Candida albicans WO-1 : CAWG_02046
CR_07600W_A	0.00e+00		orf19.6291|CR_07600W_B|CR_07600W|orf19.13670|orf19.13671|IPF20865.1|IPF20843.1|IPF9320.1|IPF9324.1|Contig4-2283_0008|orf6.5441|orf6.5442|CA3229|orf19.6292|FUN30|CAWG_02056	ORF|Uncharacterized	Ca22chrRA_C_albicans_SC5314	1650950	1654243	W	Ortholog(s) have DNA binding, DNA-dependent ATPase activity, chromatin binding activity	FUN30
CR_07630C_A	0.00e+00	RPS27	orf19.6286.2|CR_07630C_B|CR_07630C|IPF9327.1|Contig4-2560_0004|CA3226|RPS27B|CAWG_02059	ORF|Uncharacterized	Ca22chrRA_C_albicans_SC5314	1657839	1657163	C	Putative ribosomal protein; repressed upon phagocytosis by murine macrophage; Spider biofilm repressed	RPS27B
CR_07680C_A	0.00e+00		orf19.6282|CR_07680C_B|CR_07680C|orf19.13661|IPF15880.2|IPF20858.1|IPF17137.2|Contig4-2574_0003|Contig4-2574_0004|Contig4-2574_0005|orf6.5432|orf6.1873|CA0754|orf19.3486|CaO19.6282|CaO19.13661|CAWG_02064	ORF|Uncharacterized	Ca22chrRA_C_albicans_SC5314	1667474	1665030	C	Has domain(s) with predicted nucleic acid binding, nucleotide binding activity
CR_07780W_A	0.00e+00		orf19.3706|CR_07780W_B|CR_07780W|orf19.11191|IPF18381.1|IPF8619.2|Contig4-2552_0003|orf6.2155|orf6.5303|orf6.5304|CA0942|CaO19.3706|IPF8619|CAWG_02073	ORF|Uncharacterized	Ca22chrRA_C_albicans_SC5314	1684645	1686483	W	Has domain(s) with predicted oxidoreductase activity, zinc ion binding activity and role in oxidation-reduction process
CR_07870W_A	0.00e+00		orf19.612|CR_07870W_B|CR_07870W|orf19.8245|orf19.11201|IPF23564.1|IPF18378.1|IPF26713.1|IPF8287.2|Contig4-2908_0009|orf6.2976|orf6.5314|CA1457|orf19.3716|CaO19.8245|CaO19.612|IPF8287|CAWG_02082	ORF|Uncharacterized	Ca22chrRA_C_albicans_SC5314	1712422	1713414	W	Ortholog of S. cerevisiae : AIM32, C. glabrata CBS138 : CAGL0L01529g, C. dubliniensis CD36 : Cd36_33550, C. parapsilosis CDC317 : CPAR2_702070 and Candida tenuis NRRL Y-1498 : CANTEDRAFT_114174	AIM32
CR_08420W_A	0.00e+00		orf19.6408|CR_08420W_B|CR_08420W|orf19.13766|IPF20728.1|IPF1317.2|Contig4-3073_0023|orf6.7846|CA5120|CaO19.13766|CaO19.6408|YDJ1|CAWG_02129	ORF|Uncharacterized	Ca22chrRA_C_albicans_SC5314	1816595	1818214	W	Putative DnaJ-like heat shock/chaperone; Hap43-repressed; Spider and F-12/CO2 biofilm induced
CR_08470W_A	0.00e+00		orf19.6416|CR_08470W_B|CR_08470W|orf19.13774|IPF20733.1|IPF1331.1|Contig4-3073_0014|orf6.7838|CA5115|CaO19.6416|CaO19.13774|IPF1331|CAWG_02134	ORF|Uncharacterized	Ca22chrRA_C_albicans_SC5314	1828604	1830001	W	Protein involved in N-glycosylation; Spider biofilm induced; rat catheter biofilm repressed	EOS1
CR_08540C_A	0.00e+00	SSY5	orf19.6422|CR_08540C_B|CR_08540C|orf19.13780|IPF20706.1|IPF1345.1|Contig4-3073_0034|orf6.7832|CA5111|CaO19.13780|CaO19.6422|CAWG_02139	ORF|Uncharacterized	Ca22chrRA_C_albicans_SC5314	1844686	1842179	C	Ortholog(s) have serine-type endopeptidase activity, role in protein processing, response to amino acid and extrinsic to plasma membrane localization	SSY5
CR_08570W_A	0.00e+00	SKI2	orf19.6425|CR_08570W_B|CR_08570W|orf19.13783|IPF20784.1|IPF1354.1|Contig4-3074_0039|Contig4-3074_0041|Contig4-3074_0043|orf6.7829|CA5108|CaO19.6425|CaO19.13783|CAWG_02142	ORF|Uncharacterized	Ca22chrRA_C_albicans_SC5314	1847067	1850804	W	Ortholog(s) have role in cellular response to cadmium ion, detoxification of cadmium ion, nuclear-transcribed mRNA catabolic process, 3'-5' exonucleolytic nonsense-mediated decay, nuclear-transcribed mRNA catabolic process, non-stop decay	SKI2
CR_08590W_A	0.00e+00		orf19.6432|CR_08590W_B|CR_08590W|orf19.13790|IPF20711.1|IPF1361.1|Contig4-3074_0036|orf6.7822|CA5106|CaO19.13790|AFG2|CaO19.6432|CAWG_02144	ORF|Uncharacterized	Ca22chrRA_C_albicans_SC5314	1851759	1854059	W	Ortholog(s) have ATPase activity, role in response to drug, ribosomal large subunit biogenesis and cytosol, preribosome, large subunit precursor localization	AFG2
CR_08630W_A	0.00e+00	CDC23	orf19.6437|CR_08630W_B|CR_08630W|orf19.13795|IPF20725.1|IPF1368.2|Contig4-3074_0028|Contig4-3074_0029|orf6.7817|CA5102|CaO19.13795|CaO19.6437|CAWG_02148	ORF|Uncharacterized	Ca22chrRA_C_albicans_SC5314	1857629	1859377	W	Similar to anaphase-promoting complex component; possibly transcriptionally regulated by Tac1p	CDC23
CR_08660W_A	0.00e+00	PRP8	orf19.6442|CR_08660W_B|CR_08660W|orf19.13800|IPF20757.1|IPF1378.2|Contig4-3074_0021|Contig4-3074_0023|Contig4-3074_0024|orf6.7812|CA5099|CaO19.13800|CaO19.6442|CAWG_02153	ORF|Uncharacterized	Ca22chrRA_C_albicans_SC5314	1864316	1871566	W	Protein similar to S. cerevisiae Prp8, a component of the U4/U6-U5 snRNP complex; repressed by alpha pheromone in SpiderM medium	PRP8
CR_08680C_A	0.00e+00		orf19.6444|CR_08680C_B|CR_08680C|orf19.13802|IPF20712.1|IPF1382.2|Contig4-3074_0015|Contig4-3074_0017|orf6.7810|CA5097|CaO19.13802|CaO19.6444|IPF1382|CAWG_02155	ORF|Uncharacterized	Ca22chrRA_C_albicans_SC5314	1874673	1872526	C	Ortholog(s) have role in cellular response to amino acid starvation, meiosis, negative regulation of TOR signaling cascade, regulation of autophagic vacuole assembly	NPR3
CR_08720W_A	0.00e+00		orf19.6449|CR_08720W_B|CR_08720W|orf19.13807|IPF20721.1|IPF1390.2|Contig4-3074_0008|orf6.7805|CA5093|CaO19.6449|YFW4|CaO19.13807|IPF1390	ORF|Uncharacterized	Ca22chrRA_C_albicans_SC5314	1879051	1880910	W	Ortholog of C. dubliniensis CD36 : Cd36_34310
CR_09470W_A	0.00e+00	AXL1	orf19.7342|CR_09470W_B|CR_09470W|IPF19813.1|Contig4-2379_0005|orf6.8423|CA5575|CaO19.7342|IPF19813|CAWG_02214	ORF|Uncharacterized	Ca22chrRA_C_albicans_SC5314	2017154	2021266	W	Putative endoprotease; induced by alpha factor; transcript is upregulated in an RHE model of oral candidiasis and in clinical isolates from HIV+ patients with oral candidiasis	AXL1
C2_08240W_A	0.00e+00	ORF298	orf19.2219|C2_08240W_B|C2_08240W|orf19.9710|orf19.9764|IPF25169.1|IPF4068.2|IPF25165.1|IPF29182.1|Contig4-2502_0009|Contig4-2502_0010|orf6.1312|orf6.4264|POL|CA0414|orf19.2164|POL94|CaO19.9764|CaO19.2219	ORF|Uncharacterized|transposable element gene	Ca22chr2A_C_albicans_SC5314	1665658	1669284	W	Predicted ORF in retrotransposon Tca3; similar to Gag-Pol; a-specific transcript, alpha-factor induced; rat catheter biofilm repressed; mRNA binds She3
C3_06940W_A	0.00e+00		orf19.6807|C3_06940W_B|C3_06940W|orf19.14099|IPF20336.1|IPF2382.1|Contig4-3076_0021|orf6.8824|CA5899|CaO19.6807|CaO19.14099|IPF2382|CAWG_03003	ORF|Uncharacterized|transposable element gene	Ca22chr3A_C_albicans_SC5314	1585253	1587082	W	Predicted ORF in retrotransposon Tca17 with similarity to parts of the Gag-Pol region of retrotransposons; clade-associated gene expression
C4_03230C_A	0.00e+00		orf19.2669|C4_03230C_B|C4_03230C|IPF12161.2|Contig4-2757_0014|Contig4-3083_0024|orf6.5565|CA3330|CaO19.2669|POL21.3f|POL21.3	ORF|Uncharacterized|transposable element gene	Ca22chr4A_C_albicans_SC5314	678610	674267	C	ORF in retrotransposon Tca4; similar to Pol region of retrotransposons encoding reverse transcriptase, protease, integrase; downstream of RHD2, similar to the Gag region encoding nucleocapsid-like protein; rat catheter biofilm induced
C7_02600C_A	0.00e+00		orf19.2372|C7_02600C_B|C7_02600C|orf19.9908|IPF24953.1|IPF29132.1|Contig4-2898_0014|orf6.4027|orf6.4770|orf6.6008|CaO19.2372|POL99|CaO19.9908	ORF|Uncharacterized|transposable element gene	Ca22chr7A_C_albicans_SC5314	558933	554233	C	Pol protein of retrotransposon Tca2; separated by a stop codon from Gag protein orf19.2371; likely translated as single polyprotein with Gag, reverse transcriptase, protease, and integrase; rat catheter biofilm repressed
C1_00140W_A	0.00e+00	KEL1	orf19.6092|C1_00140W_B|C1_00140W|orf19.13511|IPF21143.1|IPF4628.1|Contig4-2998_0008|orf6.6249|CA3860|CaO19.13511|KEL2|CaO19.6092|CAWG_01351	ORF|Verified	Ca22chr1A_C_albicans_SC5314	22270	25326	W	Kelch repeat domain-containing protein; localizes to sites of polarized growth; mutant colonies exhibit slightly decreased filamentation ratio; not required for buccal epithelial cell adherence or virulence in mice	KEL1
C1_00170W_A	0.00e+00	LEU4	orf19.6086|C1_00170W_B|C1_00170W|orf19.13505|IPF21043.1|IPF4611.1|LEU41|Contig4-2998_0014|orf6.6255|CA3863|CaO19.6086|CaO19.13505|CAWG_01348	ORF|Verified	Ca22chr1A_C_albicans_SC5314	29804	31543	W	Putative 2-isopropylmalate synthase; regulated by Nrg1, Mig1, Tup1, Gcn4; induced by human whole blood or PMNs; macrophage/pseudohyphal-repressed after 16h; Spider biofilm repressed	LEU4
C1_00670C_A	0.00e+00	UGA32	orf19.6038|C1_00670C_B|C1_00670C|orf19.13459|IPF21042.1|IPF1457.1|Contig4-2972_0013|Contig4-2972_0017|orf6.7582|CA4901|CaO19.6038|CaO19.13459|IPF1457|CAWG_01306	ORF|Verified	Ca22chr1A_C_albicans_SC5314	115878	114127	C	Predicted Zn(II)2Cys6 transcription factor; has similarity to S. cerevisiae Uga3, a transcription factor involved in the regulation of gamma-aminobutyrate metabolism genes; rat catheter biofilm induced
C1_00730C_A	0.00e+00	CMP1	orf19.6033|C1_00730C_B|C1_00730C|orf19.13454|CNA|IPF18159.2|IPF1465.2|Contig4-2972_0002|orf6.3161|orf6.7577|CA1587|CNA1|CaO19.6033|CMP2|CAWG_01301	ORF|Verified	Ca22chr1A_C_albicans_SC5314	128620	126791	C	Catalytic subunit of calcineurin (Ca[2+]-calmodulin-regulated S/T protein phosphatase); required for wild-type virulence, resistance to high pH, Na(+), Li(+), Mn(2+), and fluconazole tolerance; micafungin is fungicidal to null mutant	CMP2
C1_00930C_A	0.00e+00	SIN3	orf19.6011|C1_00930C_B|C1_00930C|orf19.13432|orf6.5091|IPF21124.1|IPF5096.2|Contig4-2910_0015|orf19.6010.3|CA2988|CA2989|SIN3.exon3|SIN3.exon2|IPF5097.2|CAWG_01281	ORF|Verified	Ca22chr1A_C_albicans_SC5314	190145	185507	C	Protein similar to S. cerevisiae Sin3p (transcriptional corepressor involved in histone deacetylase recruitment); has paired amphipathic helix PAH1 domain; interacts with ScOpi1p, not CaOpi1p; transposon mutation affects filamentous growth	SIN3
C1_01100W_A	0.00e+00	CCH1	orf19.3298|C1_01100W_B|C1_01100W|orf19.10808|IPF23954.1|IPF6222.2|Contig4-2918_0012|orf6.7193|CA4608|CaO19.3298|CaO19.10808|CAWG_01264	ORF|Verified	Ca22chr1A_C_albicans_SC5314	213635	220399	W	Voltage-gated Ca2+ channel of the high affinity calcium uptake system; roles in thigmotropism, establishment of galvanotropism; transcript regulated by Nrg1 and Mig1; flow model biofilm repressed	CCH1
C1_01670C_A	0.00e+00	ESP1	orf19.3356|C1_01670C_B|C1_01670C|orf19.10864|IPF23960.1|IPF14196.2|Contig4-2331_0010|Contig4-2755_0001|Contig4-2755_0003|orf6.1925|CA0789|CaO19.3356|CaO19.10864	ORF|Verified	Ca22chr1A_C_albicans_SC5314	341496	336700	C	Putative caspase-like cysteine protease; mutation confers increased sensitivity to nocodazole; periodic mRNA expression, peak at cell-cycle S/G2 phase; mRNA binds She3	ESP1
C1_01700W_A	0.00e+00	ARP8	orf19.3359|C1_01700W_B|C1_01700W|orf19.10867|IPF14479.2|IPF18872.2|Contig4-2755_0011|orf6.1928|orf6.2524|orf6.791|CA1164|CaO19.3359|CAWG_01208	ORF|Verified	Ca22chr1A_C_albicans_SC5314	345562	348762	W	Putative chromatin-remodeling enzyme complex protein; mutation confers hypersensitivity to toxic ergosterol analog, and to amphotericin B; rat catheter biofilm induced	ARP8
C1_01740W_A	0.00e+00	CTN1	orf19.4551|C1_01740W_B|C1_01740W|orf19.12026|orf19.10869|CAT1|IPF18747.1|IPF19359.2|IPF9082.2|YAT1|Contig4-2891_0007|orf6.285|orf6.2526|orf6.6697|CA4207|orf19.3361|orf19.361|CaO19.12026|CaO19.4551|CAWG_01206	ORF|Verified	Ca22chr1A_C_albicans_SC5314	357079	359466	W	Carnitine acetyl transferase; required for growth on nonfermentable carbon sources, not for hyphal growth or virulence in mice; induced in macrophage; macrophage/pseudohyphal-repressed after 16 hr; rat catheter, Spider biofilm induced	YAT1
C1_02120C_A	0.00e+00	SHA3	orf19.3669|C1_02120C_B|C1_02120C|orf19.11153|SKS1|IPF23589.1|IPF5304.2|Contig4-3059_0011|orf6.6480|CA4039|CaO19.11153|CaO19.3669|CAWG_01171	ORF|Verified	Ca22chr1A_C_albicans_SC5314	444235	442448	C	Putative ser/thr kinase involved in glucose transport; Tn mutation affects filamentous growth; fluconazole-induced; ketoconazole-repressed; induced in by alpha pheromone in SpiderM; possibly essential; flow model biofilm induced	SKS1
C1_02130C_A	0.00e+00	GAL1	orf19.3670|C1_02130C_B|C1_02130C|orf19.11154|IPF23594.1|IPF5296.2|Contig4-3059_0016|orf6.6481|CA4040|CaO19.11154|CaO19.3670|CAWG_01170	ORF|Verified	Ca22chr1A_C_albicans_SC5314	450800	449253	C	Galactokinase; galactose, Mig1, Tup1, Hap43 regulated; fluconazole, ketoconazole-induced; stationary phase enriched protein; GlcNAc-induced protein; farnesol, hypoxia-repressed in biofilm; rat catheter and Spider biofilm induced	GAL1
C1_02420C_A	0.00e+00	GSC1	orf19.2929|C1_02420C_B|C1_02420C|orf19.10446|FKS1|IPF24355.1|IPF10681.2|GSL21|Contig4-2249_0002|orf6.3785|GSL2|CA2043|CaO19.2929|CaO19.10446|CAWG_01142	ORF|Verified	Ca22chr1A_C_albicans_SC5314	511662	505969	C	Essential beta-1,3-glucan synthase subunit; gsc1 allele determines resistance/sensitivity to echinocandins; 16 predicted membrane-spanning regions; mRNA abundance declines after yeast-to-hypha transition; Spider biofilm induced	GSC2
C1_02670C_A	0.00e+00		orf19.2957|C1_02670C_B|C1_02670C|orf19.10474|IPF24251.1|IPF4425.2|orf6.6659|MNN4|CA4176|CaO19.2957|MNN43|CaO19.10474|IFX2|IPF4425.repeat1|CAWG_01116	ORF|Verified	Ca22chr1A_C_albicans_SC5314	558101	555675	C	Protein required for transfer of mannosylphosphate; induced by alpha pheromone in SpiderM medium
C1_03190C_A	0.00e+00	ECM33	orf19.3010.1|C1_03190C_B|C1_03190C|orf19.10528.1|ECM33.3|IPF24311.1|IPF5366.2|Contig4-3096_0020|CA3115|ECM33.3f|CAWG_01065	ORF|Verified	Ca22chr1A_C_albicans_SC5314	664336	662177	C	GPI-anchored cell wall protein; mutants show cell-wall defects and reduced adhesion, host cell damage, and endocytosis; mutant infection is immunoprotective in murine model; fluconazole-induced; caspofungin repressed	ECM33
C1_03740W_A	0.00e+00	WAR1	orf19.1035|C1_03740W_B|C1_03740W|orf19.8637|IPF6159.2|IPF17784.3|Contig4-2952_0016|orf6.2322|orf6.265|orf6.3216|CA1038|CaO19.1035|IPF6159|CAWG_01017	ORF|Verified	Ca22chr1A_C_albicans_SC5314	781112	783955	W	Zn(II)2Cys6 transcription factor; plays a role in resistance to weak organic acids; required for yeast cell adherence to silicone substrate; Spider biofilm induced	WAR1
C1_03770W_A	0.00e+00	SKO1	orf19.1032|C1_03770W_B|C1_03770W|orf19.8634|IPF26249.1|IPF6153.2|Contig4-2301_0003|Contig4-2301_0004|orf6.3219|CA1627|CaO19.8634|CaO19.1032|SKO1.3f|SKO1.3|CAWG_01014	ORF|Verified	Ca22chr1A_C_albicans_SC5314	788296	790142	W	bZIP transcription factor; involved in cell wall damage response; represses the yeast-to-hypha transition; mutants are caspofungin sensitive; induced by osmotic stress via Hog1; induced by Mnl1 under weak acid stress	SKO1
C1_03860C_A	0.00e+00	BNI4	orf19.4457|C1_03860C_B|C1_03860C|orf19.11937|orf6.2835|IPF22779.1|IPF11847.2|Contig4-2719_0011|CA1366|CaO19.4457|CaO19.11937|IPF11847|CAWG_01007	ORF|Verified	Ca22chr1A_C_albicans_SC5314	811433	806466	C	Protein required for wild-type cell wall chitin distribution, morphology, hyphal growth; not essential; similar to S. cerevisiae Bni4p (targeting subunit for Glc7p phosphatase, involved in bud-neck localization of chitin synthase III)	BNI4
C1_04140W_A	0.00e+00	IFD6	orf19.1048|C1_04140W_B|C1_04140W|orf19.8650|Contig4-2647_0009|YPX98|YPL88|IFD1|IPF18856.2|IPF17049.2|Contig4-2647_0010|orf6.2004|orf6.2130|CA0924|CaO19.1048|LPG20|IFD5|CAWG_00979	ORF|Verified	Ca22chr1A_C_albicans_SC5314	867380	868414	W	Aldo-keto reductase; similar to aryl alcohol dehydrogenases; protein increase correlates with MDR1 overexpression (not CDR1 or CDR2) in fluconazole-resistant clinical isolates; farnesol regulated; possibly essential; Spider biofilm induced
C1_04310C_A	0.00e+00	GIG1	orf19.1066|C1_04310C_B|C1_04310C|orf19.8668|IPF26264.1|IPF7062.2|Contig4-2688_0004|orf6.4923|CA2856|CaO19.8668|CaO19.1066|IPF7062|CAWG_00962	ORF|Verified	Ca22chr1A_C_albicans_SC5314	893674	892910	C	Protein induced by N-acetylglucosamine (GlcNAc); localized in cytoplasm; mutation causes increased resistance to nikkomycin Z	YPL067C
C1_05070C_A	0.00e+00	GPI7	orf19.4064|C1_05070C_B|C1_05070C|orf19.7721|orf19.11547|IPF23187.1|IPF17402.2|IPF27205.1|IPF18448.1|Contig4-2941_0010|orf6.4546|orf6.3021|CA1488|CA2591|orf19.60|IPF17402.5eoc|IPF17402|CAWG_00891	ORF|Verified	Ca22chr1A_C_albicans_SC5314	1061885	1059228	C	Protein involved in attachment of GPI-linked proteins to cell wall; member of major facilitator superfamily; phosphodiesterase/nucleotide pyrophosphatase domain; similar to S. cerevisiae Gpi7p	LAS21
C1_05530C_A	0.00e+00	SSH1	orf19.412|C1_05530C_B|C1_05530C|orf19.8042|IPF4903.2|Contig4-3004_0010|orf6.2095|CA0898|SSH1.3f|SSH1.3|CAWG_00848	ORF|Verified	Ca22chr1A_C_albicans_SC5314	1162890	1161281	C	Protein with a role in protein translocation across membranes	SSH1
C1_05600W_A	0.00e+00	GSL1	orf19.2495|C1_05600W_B|C1_05600W|orf19.10031|FKS1|IPF24875.1|IPF4913.2|GSL22|Contig4-2966_0001|Contig4-2966_0003|orf6.6176|CA3812|CaO19.2495|CaO19.10031|CAWG_00845	ORF|Verified	Ca22chr1A_C_albicans_SC5314	1169206	1173921	W	Beta-1,3-glucan synthase subunit; 10 predicted transmembrane regions; caspofungin induced; repressed by yeast-to-hypha transition; young biofilm repressed, induced by biofilm drug exposure; Bcr1-repressed in RPMI a/a biofilms
C1_06680W_A	0.00e+00	VPS34	orf19.6243|C1_06680W_B|C1_06680W|orf19.13621|IPF17928.3|IPF17276.2|Contig4-2635_0002|Contig4-2635_0003|orf6.5115|orf6.673|orf6.983|CA0149|CaO19.6243|CAWG_00745	ORF|Verified	Ca22chr1A_C_albicans_SC5314	1427895	1430957	W	Autophosphorylated class III phosphatidylinositol 3-kinase; required for normal vesicle transport, hyphal growth, fibroblast adherence, virulence in mouse systemic infection; growth-regulated; caspofungin and hydrogen peroxide sensitivity	VPS34
C1_07580C_A	0.00e+00	PRY1	orf19.2787|C1_07580C_B|C1_07580C|orf19.10303|IPF20091.1|IPF20053.1|Contig4-2384_0008|orf6.3604|orf6.975|CA1909|CaO19.2787|IPF20091|CAWG_00661	ORF|Verified	Ca22chr1A_C_albicans_SC5314	1640733	1639501	C	Pry family pathogenesis-related protein; extracellular; opaque specific transcript; repressed by alpha pheromone in SpiderM medium; possibly essential, disruptants not obtained by UAU1 method; Spider biofilm induced
C1_07970C_A	0.00e+00	IRE1	CAWG_00625|orf19.5068|C1_07970C_B|C1_07970C|orf19.12534|IPF12318.3|IPF16157.2|Contig4-2885_0001|orf6.1519|orf6.2426|CA0532|CaO19.5068	ORF|Verified	Ca22chr1A_C_albicans_SC5314	1735263	1731592	C	Putative protein kinase; role in cell wall regulation; mutant is hypersensitive to caspofungin; Spider biofilm induced	IRE1
C1_08460C_A	0.00e+00	UPC2	orf19.391|C1_08460C_B|C1_08460C|orf19.8021|IPF26909.1|IPF7289.2|Contig4-3031_0016|Contig4-3031_0018|orf6.6273|CA3878|CaO19.8021|ECM22|CaO19.391|IPF7289|CAWG_00580	ORF|Verified	Ca22chr1A_C_albicans_SC5314	1860274	1858136	C	Zn2-Cys6 transcript factor; regulator of ergosterol biosynthetic genes and sterol uptake; binds ERG2 promoter; induced by ergosterol depletion, by azoles, anaerobicity; macrophage/pseudohyphal-repressed; flow model biofilm induced	UPC2
C1_09090C_A	0.00e+00	ARG81	orf19.4766|C1_09090C_B|C1_09090C|orf19.12230|IPF22523.1|IPF14033.2|Contig4-2442_0003|orf6.2542|CA1175|CaO19.12230|CaO19.4766|CA2624|ARG81.3eoc|IPF17734.2|CAWG_00520	ORF|Verified	Ca22chr1A_C_albicans_SC5314	1984239	1980940	C	Zn(II)2Cys6 transcription factor; required for utilization of ornithine as a nitrogen source and for wild-type resistance to caffeine; required for yeast cell adherence to silicone substrate	ARG81
C1_09160W_A	0.00e+00	AOX1	orf19.4774|C1_09160W_B|C1_09160W|orf6.3985|AOX1a|IPF22441.1|IPF9418.2|Contig4-2351_0001|CA2190|CaO19.4774|CaO19.12237|CAWG_00513	ORF|Verified	Ca22chr1A_C_albicans_SC5314	2007208	2008347	W	Alternative oxidase; low abundance; constitutively expressed; one of two isoforms (Aox1p and Aox2p); involved in a cyanide-resistant respiratory pathway present in plants, protists, and some fungi, absent in S. cerevisiae; Hap43p-repressed
C1_09270W_A	0.00e+00	FGR43	orf19.4786|C1_09270W_B|C1_09270W|orf19.12250|IPF22408.1|IPF12093.1|Contig4-2482_0003|orf6.4896|CA2834|CaO19.12250|CaO19.4786|IPF12093|CAWG_00502	ORF|Verified	Ca22chr1A_C_albicans_SC5314	2036746	2038410	W	Protein lacking an S. cerevisiae ortholog; transposon mutation affects filamentous growth; induced by by Mnl1 under weak acid stress
C1_09510W_A	0.00e+00	YTM1	orf19.4815|C1_09510W_B|C1_09510W|orf19.12278|IPF22434.1|IPF6100.2|Contig4-2674_0010|orf6.5221|CA3077|CaO19.12278|CaO19.4815|CAWG_00478	ORF|Verified	Ca22chr1A_C_albicans_SC5314	2093170	2094570	W	Protein similar to S. cerevisiae Ytm1p, which is involved in biogenesis of the large ribosomal subunit; transposon mutation affects filamentous growth; protein level decreases in stationary phase cultures; Hap43p-induced gene	YTM1
C1_10000C_A	0.00e+00	CPP1	orf19.4866|C1_10000C_B|C1_10000C|orf19.12330|IPF15616.2|IPF19180.2|Contig4-2255_0001|orf6.707|orf6.7345|CA4721|CaO19.4866|CAWG_00432	ORF|Verified	Ca22chr1A_C_albicans_SC5314	2185005	2183212	C	VH1 family MAPK phosphatase; regulates Cst20-Hst7-Cek1-Cph1 filamentation pathway; represses yeast-hyphal switch; required for virulence in mice; yeast-enriched; induced by alpha pheromone in SpiderM medium; Spider biofilm induced	MSG5
C1_10020W_A	0.00e+00	SFU1	orf19.4869|C1_10020W_B|C1_10020W|orf19.12333|orf6.2584|IPF22421.1|IPF19906.1|Contig4-2622_0003|Contig4-2622_0004|CA1201|CaO19.12333|CaO19.4869|IPF19906|CAWG_00430	ORF|Verified	Ca22chr1A_C_albicans_SC5314	2195272	2196825	W	GATA-type transcription factor; regulator of iron-responsive genes; represses iron utilization genes if iron is present; Hap43-repressed; promotes gastrointestinal commensalism in mice; Spider biofilm induced
C1_10550C_A	0.00e+00	GCA2	orf19.999|C1_10550C_B|C1_10550C|IPF16527.3|IPF16526.2|Contig4-2932_0004|orf6.5798|orf6.5799|CA3518|GCA1|AMYG2.5f|AMYG2|IPF6791.2|CAWG_00378	ORF|Verified	Ca22chr1A_C_albicans_SC5314	2335641	2332801	C	Predicted extracellular glucoamylase; induced by ketoconazole; possibly essential, disruptants not obtained by UAU1 method; promotes biofilm matrix formation; Spider biofilm induced; Bcr1-induced in RPMI a/a biofilms
C1_10760W_A	0.00e+00	VPS23	orf19.2343|C1_10760W_B|C1_10760W|orf19.9879|IPF24985.1|IPF8671.2|Contig4-3011_0008|orf6.4209|CA2343|CaO19.2343|CaO19.9879|IPF8671|CAWG_00357	ORF|Verified	Ca22chr1A_C_albicans_SC5314	2386721	2388169	W	ESCRT I protein sorting complex protein; involved in proteolytic activation of Rim101, which regulates pH response; ortholog of S. cerevisiae Stp22/Vps23	STP22
C1_11440C_A	0.00e+00	GIN1	orf19.658|C1_11440C_B|C1_11440C|orf19.8274|IPF4004|IPF16455.3|IPF4004.2|Contig4-2788_0014|orf6.2188|orf6.6551|CA4094|MRC1|CaO19.658|CAWG_00292	ORF|Verified	Ca22chr1A_C_albicans_SC5314	2511814	2508110	C	Protein involved in regulation of DNA-damage-induced filamentous growth; putative component of DNA replication checkpoint; ortholog of S. cerevisiae Mrc1p, an S-phase checkpoint protein; Hap43p-induced gene	MRC1
C1_11540C_A	0.00e+00	CTA3	orf19.1166|C1_11540C_B|C1_11540C|orf19.8759|IPF26181.1|IPF7623.2|Contig4-2394_0005|Contig4-2394_0006|orf6.3443|CA1788|EDE1|USO1.3|CAWG_00283	ORF|Verified	Ca22chr1A_C_albicans_SC5314	2538045	2534053	C	Protein similar to S. cerevisiae Ede1p, which is involved in endocytosis; activates transcription in 1-hybrid assay in S. cerevisiae	EDE1
C1_11590W_A	0.00e+00	PLD1	orf19.1161|C1_11590W_B|C1_11590W|orf19.8753|IPF13085.3|IPF29560.1|orf6.1610|orf6.3136|CA0587|SPO14|CaO19.1161|CA1571|SPO14.3eoc|IPF7619.1|SPO14.5eoc|IPF13085.2|CAWG_00278	ORF|Verified	Ca22chr1A_C_albicans_SC5314	2542175	2547307	W	Phospholipase D1; required for phosphatidic acid and for most diacylglycerol production; required for wild-type mouse virulence, but not rat oral virulence; mutant defect in hyphal growth on solid substrates; similar to S. cerevisiae Spo14p	SPO14
C1_11810W_A	0.00e+00	CAS1	orf19.1135|C1_11810W_B|C1_11810W|orf19.8728|IPF19699.2|IPF20050.1|IPF20065.1|Contig4-2562_0005|orf6.1571|orf6.1909|orf6.781|CA0779|orf19.3491|YKU701|CaO19.1135|CAWG_00257	ORF|Verified	Ca22chr1A_C_albicans_SC5314	2585501	2587936	W	Putative transcription factor with Ku70/Ku80 beta-barrel DNA-binding motif; involved in telomerase regulation and telomere protection; mutation causes marginal increase in caspofungin sensitivity	YKU70
C1_12130C_A	0.00e+00	ZCF30	orf19.5251|C1_12130C_B|C1_12130C|orf19.12716|IPF2029|IPF21928.1|IPF2029.1|Contig4-3067_0004|Contig4-3067_0005|orf6.7691|CA4996|CaO19.5251|CaO19.12716|CAWG_00229	ORF|Verified	Ca22chr1A_C_albicans_SC5314	2653223	2650824	C	Predicted Zn(II)2Cys6 transcription factor; mutants are viable; repressed by fluphenazine; Spider biofilm induced
C1_12270W_A	0.00e+00	SRT1	orf19.5236|C1_12270W_B|C1_12270W|orf19.12700|IPF21963.1|IPF13944.2|IPF21921.1|IPF13945.2|Contig4-3067_0030|Contig4-3067_0031|orf6.7706|CA5011|CA5010|orf19.5236.1|CaO19.5236|CaO19.12700|IPF13944|CAWG_00214	ORF|Verified	Ca22chr1A_C_albicans_SC5314	2678223	2679232	W	Ortholog(s) have dehydrodolichyl diphosphate synthase activity, role in protein glycosylation and lipid particle localization	SRT1
C1_12450C_A	0.00e+00	IRA2	CAWG_00196|orf19.5219|C1_12450C_B|C1_12450C|orf19.12686|IPF21959.1|IPF10866.2|orf6.3680|CA1967|CaO19.5219|IPF10866	ORF|Verified	Ca22chr1A_C_albicans_SC5314	2716906	2708975	C	GTPase-activating protein; negatively regulates RAS by converting it from the GTP- to the GDP-bound inactive form; Spider biofilm induced; flow model biofilm repressed	IRA2
C1_12510W_A	0.00e+00	RAX2	orf19.3765|C1_12510W_B|C1_12510W|orf19.11249|IPF23515.1|IPF15377.2|Contig4-2657_0017|orf6.3954|CA2172|CaO19.3765|CaO19.11249|IPF15377	ORF|Verified	Ca22chr1A_C_albicans_SC5314	2729345	2733526	W	Plasma membrane protein involved in establishment of bud sites and linear direction of hyphal growth; filament induced, repressed by Rim101, Tup1; Hap43-induced; Spider biofilm induced	RAX2
C1_12620W_A	0.00e+00	SPA2	orf19.6362|C1_12620W_B|C1_12620W|orf19.13719|orf6.5791|IPF20811.1|IPF11245.2|Contig4-2678_0013|CA3514|CaO19.13719|CaO19.6362|IPF11245|CAWG_00180	ORF|Verified	Ca22chr1A_C_albicans_SC5314	2752402	2756802	W	Protein involved in cell polarity, Spitzenkorper formation; required for mouse virulence; localizes to hyphal tip; cell-cycle regulated localization in yeast-form cells; functional domains conserved with S. cerevisiae ; Hap43p-induced gene	SPA2
C1_12960C_A	0.00e+00	BNI1	orf19.4927|C1_12960C_B|C1_12960C|orf19.12393|IPF22291.1|IPF6091.1|Contig4-2999_0009|orf6.5907|CA3597|CaO19.4927|CaO19.12393|CAWG_00148	ORF|Verified	Ca22chr1A_C_albicans_SC5314	2825022	2819824	C	Formin; role in cytoskeletal organization, cell polarity; role in systemic virulence in mouse; cell-cycle regulated localization to site of polarized growth, bud neck; localizes to Spitzenkorper of hyphae, minor localization at septum	BNI1
C1_12970C_A	0.00e+00	SEC2	orf19.4928|C1_12970C_B|C1_12970C|orf19.12394|IPF6094.2|IPF28177.1|Contig4-2999_0005|orf6.5908|CA3598|CaO19.4928|CAWG_00147	ORF|Verified	Ca22chr1A_C_albicans_SC5314	2829403	2827148	C	Guanyl-nucleotide exchange factor for the small G-protein Sec4; delivery of post-Golgi secretory vesicles to sites of polarized growth; phosphorylation by Cdc28 needed for normal hyphal growth; Hap43-repressed; flow model biofilm induced	SEC2
C1_13080W_A	0.00e+00	OP4	orf19.4934|C1_13080W_B|C1_13080W|orf19.12400|IPF17845.2|IPF15453.1|Contig4-2962_0020|orf6.5914|orf6.6056|OPS4|CA3713|CaO19.4934|CAWG_00140	ORF|Verified	Ca22chr1A_C_albicans_SC5314	2848507	2849721	W	Ala- Leu- and Ser-rich protein; secreted; N-terminal hydrophobic region; possible glycosylation; opaque-specific transcript; repressed by alpha pheromone in opaque MTLa homozygotes; fluconazole-induced; Spider biofilm induced
C1_13420C_A	0.00e+00	KEM1	orf19.4969|C1_13420C_B|C1_13420C|orf19.12434|XRN1|IPF13214.2|IPF28204.1|Contig4-2907_0019|orf6.2836|orf6.1895|KEM1.3|CA0767|CaO19.4969|CAWG_00109	ORF|Verified	Ca22chr1A_C_albicans_SC5314	2930585	2925999	C	5'->3' exoribonuclease of cytoplasmic stress granules; role in filamentous growth; complements slow growth/mating of S. cerevisiae kem1 mutant; required for SD or Spider medium biofilm formation	XRN1
C1_13440C_A	0.00e+00	OFI1	orf19.4972|C1_13440C_B|C1_13440C|orf19.12437|IPF7964.2|IPF15920.1|Contig4-2387_0006|orf6.1556|orf6.1893|orf6.3141|CA0556|CaO19.4972|IPF15920|CAWG_00107	ORF|Verified	Ca22chr1A_C_albicans_SC5314	2937365	2935419	C	Putative transcription factor with zinc finger DNA-binding motif, involved in regulation of white-opaque switching and filamentous growth
C1_13450W_A	0.00e+00	HYR1	orf19.4975|C1_13450W_B|C1_13450W|orf19.12440|Contig4-2860_0006|GPX1|IPF19734.1|IPF19516.2|orf6.3143|orf6.857|CA1576|CaO19.4975|CA0557|HYR1.53|IPF7957.2	ORF|Verified	Ca22chr1A_C_albicans_SC5314	2944587	2947346	W	GPI-anchored hyphal cell wall protein; macrophage-induced; repressed by neutrophils; resistance to killing by neutrophils, azoles; regulated by Rfg1, Efg1, Nrg1, Tup1, Cyr1, Bcr1, Hap43; Spider and flow model biofilm induced
C1_13780W_A	0.00e+00	MYO2	orf19.5015|C1_13780W_B|C1_13780W|orf19.12482|IPF22298.1|IPF13531.2|Contig4-2345_0002|Contig4-2345_0004|orf6.7994|CA5247|CaO19.5015|CaO19.12482|CAWG_00074	ORF|Verified	Ca22chr1A_C_albicans_SC5314	3025935	3030620	W	Class V myosin; nonessential; sole class V myosin in C. albicans; required for WT actin cytoskeletal polarity, nuclear organization, migration, hyphal growth; conserved myosin ATPase/tail domains; Hap43-induced; flow model biofilm repressed	MYO2
C1_13930W_A	0.00e+00	SSK1	orf19.5031|C1_13930W_B|C1_13930W|orf19.12498|orf6.7978|IPF22230.1|IPF3012.2|CA5233|CaO19.12498|CaO19.5031|CAWG_00060	ORF|Verified	Ca22chr1A_C_albicans_SC5314	3067395	3069419	W	Response regulator of two-component system; role in oxidative stress response, cell wall biosynthesis, virulence, hyphal growth on solid media; expressed in hyphae and yeast; peroxisomal targeting sequence (PTS1); Spider biofilm induced	SSK1
C1_14000C_A	0.00e+00	DOA4	orf19.7207|C1_14000C_B|C1_14000C|IPF899.1|Contig4-3017_0010|orf6.8107|CA5333|CaO19.7207|CAWG_00053	ORF|Verified	Ca22chr1A_C_albicans_SC5314	3086670	3084235	C	Ortholog of S. cerevisiae Doa4;, a ubiquitin hydrolase involved in recycling ubiquitin from proteasome-bound ubiquitinated intermediates; oxidative stress-induced via Cap1; mutants are viable	DOA4
C1_14140C_A	0.00e+00	SET3	orf19.7221|C1_14140C_B|C1_14140C|IPF867.2|Contig4-3043_0006|Contig4-3043_0007|orf6.8121|CA5346|CaO19.7221|IPF867|CAWG_00040	ORF|Verified	Ca22chr1A_C_albicans_SC5314	3118555	3115346	C	NAD-dependent histone deacetylase; mutations affect filamentous growth; genetic evidence suggests Set3/Hos2 function as a complex to regulate white-opaque switching, morphogenesis, and virulence; flow model biofilm induced	SET3
C2_00100C_A	0.00e+00	PGA52	orf19.1911|C2_00100C_B|C2_00100C|orf19.9467|IPF15442.1|IPF14463.2|Contig4-2107_0004|Contig4-2832_0018|orf6.1967|orf6.799|CA0188|CaO19.1911|IPF15442|CAWG_03790	ORF|Verified	Ca22chr2A_C_albicans_SC5314	14415	13261	C	GPI-anchored cell surface protein of unknown function; Hap43p-repressed gene; fluconazole-induced; possibly an essential gene, disruptants not obtained by UAU1 method	YJL171C
C2_00330C_A	0.00e+00	HIR1	orf19.2099|C2_00330C_B|C2_00330C|orf19.9647|IPF10625.2|IPF29209.1|Contig4-2610_0010|orf6.4762|CA2745|CaO19.2099|CaO19.9647|HIR1.3f|CAWG_03813	ORF|Verified	Ca22chr2A_C_albicans_SC5314	41932	39143	C	Component of the HIR complex, a nucleosome assembly factor involved in chromatin formation; involved in regulation of white-opaque switching frequency	HIR1
C2_00470W_A	0.00e+00	POM152	orf19.2081|C2_00470W_B|C2_00470W|orf19.9628|IPF25328.1|IPF1191.2|orf6.7474|CA4817|CaO19.2081|CaO19.9628|CAWG_03827	ORF|Verified	Ca22chr2A_C_albicans_SC5314	70659	74444	W	Putative nuclear pore membrane glycoprotein	POM152
C2_00500W_A	0.00e+00	ZCF9	orf19.2077|C2_00500W_B|C2_00500W|orf19.9624|IPF25229.1|IPF1196.2|Contig4-3072_0028|orf6.7478|CA4820|CaO19.9624|CaO19.2077|IPF1196|CAWG_03830	ORF|Verified	Ca22chr2A_C_albicans_SC5314	78116	80620	W	Putative Zn(II)2Cys6 transcription factor; hypersensitive to toxic ergosterol analog ECC69 and/or ECC1384
C2_01000W_A	0.00e+00	HGT7	orf19.2023|C2_01000W_B|C2_01000W|orf19.9572|HXT3|HXT62|IPF3282|HXT61|IPF17561.3|IPF4109.2|Contig4-2603_0002|orf6.1210|orf6.2376|orf6.2378|CA1067|CaO19.2023|CAWG_03879	ORF|Verified	Ca22chr2A_C_albicans_SC5314	164439	166079	W	Putative MFS glucose transporter; glucose, fluconazole, Snf3 induced, expressed at high glucose; 20 member C. albicans glucose transporter family; 12 TM regions predicted; flow model biofilm induced; Spider biofilm repressed
C2_01010W_A	0.00e+00	HGT8	orf19.2021|C2_01010W_B|C2_01010W|orf19.9571|HGT11|HXT3|HXT7|HXT4|IPF18773.1|IPF18774.1|orf6.187|orf6.2377|orf6.2378|HXT5|CA1069|CA1068|orf19.2022|HXT5.3f|CAWG_03880	ORF|Verified	Ca22chr2A_C_albicans_SC5314	167263	168915	W	High-affinity glucose transporter of the major facilitator superfamily; 20 members in the C. albicans glucose transporter family; 12 probable membrane-spanning segments; gene has intron; expressed in rich medium; flow model biofilm induced
C2_01130W_A	0.00e+00	NOT3	orf19.2012|C2_01130W_B|C2_01130W|orf19.9563|IPF18023.2|IPF15994.2|Contig4-1979_0003|Contig4-1979_0004|orf6.6349|orf6.778|CA0181|NOT31|CaO19.2012|CAWG_03888	ORF|Verified	Ca22chr2A_C_albicans_SC5314	183377	185773	W	Transcriptional regulator; not required for buccal epithelial cell adherence or virulence in mouse systemic infection; null mutant colonies exhibit slightly decreased filamentation ratio; required for yeast adherence to silicone substrate	NOT3
C2_01400C_A	0.00e+00	ESC4	CAWG_03913|orf19.1445|C2_01400C_B|C2_01400C|orf19.9020|IPF25740.1|IPF7874.2|Contig4-3018_0027|Contig4-3018_0028|orf6.7128|CA4554|CaO19.9020|CaO19.1445|IPF7874	ORF|Verified	Ca22chr2A_C_albicans_SC5314	248499	245788	C	Protein similar to S. cerevisiae Esc4; a protein that represses transposition; transposon mutation affects filamentation; rat catheter biofilm repressed	RTT107
C2_01470W_A	0.00e+00	SRB9	orf19.1451|C2_01470W_B|C2_01470W|orf19.9026|IPF25829.1|IPF6242.2|Contig4-3018_0009|Contig4-3018_0011|Contig4-3018_0012|Contig4-3018_0014|orf6.7122|CA4547|orf6.514|CaO19.9026|SSN2|CaO19.1451|MED13|CAWG_03919	ORF|Verified	Ca22chr2A_C_albicans_SC5314	260750	265747	W	Subunit of the RNA polymerase II mediator complex; transposon mutation affects filamentous growth; suppresses S. cerevisiae diploid filamentous (flo8, ste7, ste12, tec1) or haploid invasive (flo8) mutant growth defects	SSN2
C2_01640W_A	0.00e+00	SLA1	orf19.1474|C2_01640W_B|C2_01640W|orf19.9049|IPF25863.1|IPF4392.1|Contig4-3015_0009|orf6.7099|CA4531|CaO19.9049|CaO19.1474|CAWG_03936	ORF|Verified	Ca22chr2A_C_albicans_SC5314	292446	296219	W	Protein required for assembly of the cortical actin cytoskeleton; contains three SH3 domains; transcription is regulated by Nrg1 and Mig1; flow model biofilm repressed	SLA1
C2_01780W_A	0.00e+00	MSB2	orf19.1490|C2_01780W_B|C2_01780W|orf19.9067|IPF25849.1|IPF6003.1|Contig4-2801_0007|orf6.2804|CA1345|CaO19.9067|CaO19.1490|IPF6003|CAWG_03949	ORF|Verified	Ca22chr2A_C_albicans_SC5314	327675	331904	W	Mucin family adhesin-like protein; cell wall damage sensor; required for Cek1 phosphorylation by cell wall stress; Rim101-repressed; activation releases extracellular domain into medium; Spider biofilm induced	MSB2
C2_01990C_A	0.00e+00	FAB1	orf19.1513|C2_01990C_B|C2_01990C|orf19.9088|IPF9288.2|IPF29418.1|Contig4-2754_0006|Contig4-2754_0007|Contig4-2754_0009|orf6.3964|CA2179|CaO19.1513|CAWG_03967	ORF|Verified	Ca22chr2A_C_albicans_SC5314	385770	377896	C	Phosphatidylinositol 3-phosphate 5-kinase; required for hyphal growth on solid media, and for wild-type vacuolar morphology and acidification; not required for wild-type virulence in mouse systemic infection or for adherence to HeLa cells	FAB1
C2_03070C_A	0.00e+00	SMP3	orf19.5792|C2_03070C_B|C2_03070C|orf19.13214|IPF21390.1|IPF6831.2|Contig4-3045_0001|orf6.6626|CA4149|CaO19.5792|CaO19.13214	ORF|Verified	Ca22chr2A_C_albicans_SC5314	619698	618202	C	Mannosyltransferase of glycosylphosphatidylinositol (GPI) biosynthesis; catalyzes mannosylation of Man3-GPI precursor; essential for viability; 8-9 transmembrane regions predicted; has HQEXRF motif; functional homolog of S. cerevisiae Smp3p	SMP3
C2_03320W_A	0.00e+00	CHK1	orf19.896|C2_03320W_B|C2_03320W|orf19.8515|orf6.7978|HK1|IPF26451.1|IPF3668.2|Contig4-3099_0013|Contig4-3099_0015|orf6.7281|CA4676|CaO19.8515|CaO19.896|CAWG_04099	ORF|Verified	Ca22chr2A_C_albicans_SC5314	683898	691313	W	Histidine kinase; 2-component signaling, cell wall synthesis; hyphal growth defect; avirulent in mouse, not rat vaginal infection; phagocytosis rate increased; Spider biofilm induced; required for RPMI biofilm; Bcr1-induced in a/a biofilm
C2_03830W_A	0.00e+00		orf19.839|C2_03830W_B|C2_03830W|orf19.8458|IPF16075.2|IPF3401.1|Contig4-2676_0017|Contig4-2676_0019|Contig4-2739_0012|orf6.1125|orf6.3850|CA2091|CaO19.839|IPF3401|CAWG_04144	ORF|Verified	Ca22chr2A_C_albicans_SC5314	807027	808910	W	Putative endoribonuclease; induced by nitric oxide independent of Yhb1p; mutation confers hypersensitivity to aureobasidin A	DPH6
C2_04040C_A	0.00e+00	DCK2	orf19.816|C2_04040C_B|C2_04040C|orf19.8436|IPF26463.1|IPF5809.2|orf6.6707|YLR422W-2|CA4217|CaO19.8436|CaO19.816|IPF5809|CAWG_04162	ORF|Verified	Ca22chr2A_C_albicans_SC5314	846615	841309	C	Protein similar to S. cerevisiae Ylr422wp; transposon mutation affects filamentous growth; induced by Mnl1p under weak acid stress
C2_04050C_A	0.00e+00	DCK1	orf19.815|C2_04050C_B|C2_04050C|orf19.8435|IPF5806.2|IPF29663.1|Contig4-2714_0002|Contig4-2714_0003|orf6.45|orf6.6706|YLR422W|CA4216|CaO19.8435|CaO19.815|IPF5806|CAWG_04163	ORF|Verified	Ca22chr2A_C_albicans_SC5314	853277	847533	C	Putative guanine nucleotide exchange factor; required for embedded filamentous growth; activates Rac1; has a DOCKER domain; similar to adjacent DCK2 and to S. cerevisiae Ylr422wp; regulated by Nrg1; Spider biofilm induced	DCK1
C2_04060C_A	0.00e+00	SSY1	orf19.814|C2_04060C_B|C2_04060C|orf19.8434|CSY1|IPF5802.2|IPF29641.1|IPF29694.1|Contig4-2714_0007|orf6.6705|SSY1.5|CA4215|orf19.814.3|CaO19.814|CAWG_04164	ORF|Verified	Ca22chr2A_C_albicans_SC5314	857303	854661	C	Amino acid sensor; required for wild-type hyphal growth on solid serum or Lees media, not under all conditions; 12 predicted membrane spanning regions; Hap43-repressed; Spider biofilm induced	SSY1
C2_04200W_A	0.00e+00	TBF1	orf19.801|C2_04200W_B|C2_04200W|orf19.8420|IPF5070.2|IPF19724.1|Contig4-2905_0023|orf6.1354|orf6.2550|CA1182|CaO19.801|IPF19724|CAWG_04176	ORF|Verified	Ca22chr2A_C_albicans_SC5314	880756	883416	W	Essential transcription factor; induces ribosomal protein genes and the rDNA locus; acts with Cbf1 at subset of promoters; recruits Fhl1 and Ifh1 to promoters; role is analogous to that of S. cerevisiae Rap1; Spider biofilm induced	TBF1
C2_04250W_A	0.00e+00	VPS36	orf19.795|C2_04250W_B|C2_04250W|orf19.8414|IPF5078.2|IPF19036.2|Contig4-2905_0015|orf6.1135|orf6.2995|CA1469|CaO19.795|IPF5078|CAWG_04181	ORF|Verified	Ca22chr2A_C_albicans_SC5314	890702	892699	W	ESCRT II protein sorting complex subunit; involved in Rim8 processing and proteolytic activation of Rim101, which regulates pH response; role in uptake of Histatin-5 into vacuole	VPS36
C2_04350C_A	0.00e+00	SUV3	orf19.4519|C2_04350C_B|C2_04350C|orf19.11994|IPF22739.1|IPF15527.2|orf6.4992|CA2908|CaO19.4519|CaO19.11994|CAWG_04191	ORF|Verified	Ca22chr2A_C_albicans_SC5314	910807	908645	C	RNA helicase; mitochondrial RNA catabolism; required for chlamydospore formation, embedded hyphal growth, wild-type respiratory growth, alkaline-induced morphogenesis and SD or Spider biofilm formation; rat catheter biofilm induced	SUV3
C2_04460W_A	0.00e+00	LYS22	orf19.4506|C2_04460W_B|C2_04460W|orf19.11982|IPF18482.1|IPF15851.2|Contig4-2894_0013|orf6.4198|orf6.5005|CA2335|CaO19.4506|LYS211|LYS21|CAWG_04202	ORF|Verified	Ca22chr2A_C_albicans_SC5314	931947	933200	W	Homocitrate synthase, minor isoform; repressed by nitric oxide and by hypoxia; protein level decreases in stationary phase cultures; induced by ketoconazole, Spider biofilm induced; flow model biofilm repressed
C2_04720C_A	0.00e+00	FGR51	orf19.156|C2_04720C_B|C2_04720C|orf19.7795|orf19.7796|orf19.7825|IPF27149.1|IPF15128.2|IPF27152.1|IPF15129.1|IPF16389.1|IPF19828.2|Contig4-1770_0004|orf6.938|orf6.937|orf6.1144|orf6.196|CA0232|CA6168|CA0335|orf19.157|orf19.195|LPF3|CaO19.7795|CaO19.156|IFA1|CAWG_04226	ORF|Verified	Ca22chr2A_C_albicans_SC5314	990066	988585	C	Protein lacking an ortholog in S. cerevisiae; transposon mutation affects filamentous growth; Hap43p-repressed gene
C2_06340W_A	0.00e+00	EFH1	CAWG_04378|orf19.5498|C2_06340W_B|C2_06340W|orf19.12953|IPF21661.1|IPF5855.2|Contig4-2947_0001|orf6.4659|CA2672|PHD1|CaO19.5498|CaO19.12953	ORF|Verified	Ca22chr2A_C_albicans_SC5314	1295311	1297473	W	APSES transcription factor; homodimer; minor role in transcriptional regulation vs Efg1; regulates filamentous growth, phenotypic switch; EFG1 and EFH1 genetically interact; expression interferes with mouse intestinal tract colonization
C2_06540C_A	0.00e+00	SPF1	orf19.30|C2_06540C_B|C2_06540C|orf19.7701|IPF27225.1|IPF3849.2|Contig4-1545_0001|orf6.5924|CA3613|CaO19.7701|CaO19.30|CAWG_04393	ORF|Verified	Ca22chr2A_C_albicans_SC5314	1329257	1325586	C	P-type calcium-transporting ATPase, involved in control of calcium homeostasis, response to ER stress, hyphal growth, biofilm formation and virulence	SPF1
C2_08110W_A	0.00e+00	RAD57	orf19.2174|C2_08110W_B|C2_08110W|orf19.9720|IPF25120.1|IPF10144.2|Contig4-3057_0023|orf6.6089|CA3744|CaO19.9720|CaO19.2174|CAWG_05902	ORF|Verified	Ca22chr2A_C_albicans_SC5314	1644085	1645620	W	Putative DNA recombination and repair protein; induced by interaction with macrophage; transcript is regulated by Nrg1, Mig1, and Tup1; essential protein; S. cerevisiae ortholog is essential	RAD57
C2_09080C_A	0.00e+00	FGR18	orf19.4067|C2_09080C_B|C2_09080C|orf19.11550|IPF19218.1|IPF19219.1|IPF9464.1|IPF9465.1|Contig4-2273_0009|orf6.2485|orf6.603|CA6211|IPF9464|CAWG_05990	ORF|Verified	Ca22chr2A_C_albicans_SC5314	1859419	1858791	C	Protein lacking an ortholog in S. cerevisiae; transposon mutation affects filamentous growth
C2_09130C_A	0.00e+00	IFF6	orf19.4072|C2_09130C_B|C2_09130C|orf19.11553|HYR1-12|IPF19647.2|IPF28532.1|orf6.2490|orf6.3209|CA1621|HYR10|CaO19.4072|IPF19647.1	ORF|Verified	Ca22chr2A_C_albicans_SC5314	1869113	1865856	C	Putative GPI-anchored adhesin-like protein; opaque-specific transcript; macrophage-induced gene; Hap43-repressed gene; Spider biofilm induced	HBT1
C2_09770C_A	0.00e+00	INP51	orf19.1373|C2_09770C_B|C2_09770C|orf19.8953|IPF9874.2|IPF9872.3|Contig4-2586_0004|Contig4-2586_0005|orf6.1145|orf6.4159|CA2308|CaO19.1373|IPF9874.3|CAWG_06050	ORF|Verified	Ca22chr2A_C_albicans_SC5314	1997858	1994898	C	Putative phosphatidylinositol-4,5-bisphosphate phosphatase; involved in maintenance of phosphoinositide levels; affects hyphal growth, virulence, cell integrity; interacts with Irs4p	INP51
C2_09860C_A	0.00e+00		orf19.1365|C2_09860C_B|C2_09860C|orf19.8945|IPF25944.1|IPF19972.1|Contig4-1729_0002|Contig4-2532_0001|orf6.5297|CA3134|CaO19.1365|SOX1|CaO19.8945|IFZ2|IPF11499.repeat2|CAWG_06058	ORF|Verified	Ca22chr2A_C_albicans_SC5314	2017409	2015889	C	Putative monooxygenase; mutation confers hypersensitivity to toxic ergosterol analog; constitutive expression independent of MTL or white-opaque status
C2_10030C_A	0.00e+00	MP65	orf19.1779|C2_10030C_B|C2_10030C|orf19.9345|SCW1|SCW10|IPF15898.1|IPF9023.3|Contig4-1875_0004|orf6.2667|CA0156|CA6263|SCW1.5f|CMP65|CaO19.1779|SCW1.3f|orf6.708|CAWG_06074	ORF|Verified	Ca22chr2A_C_albicans_SC5314	2054584	2053448	C	Cell surface mannoprotein; cell-wall glucan metabolism, adhesion; adhesin motif; O-glycosylation; induced by heat, germ tube formation, wall regeneration; mycelial antigen; diagnostic marker; fluconazole-repressed; Spider biofilm induced	SCW10
C3_00110C_A	0.00e+00	SEC6	orf19.5463|C3_00110C_B|C3_00110C|orf19.12918|IPF21695.1|IPF4153.2|Contig4-3013_0010|Contig4-3013_0013|orf6.8699|CA5805|CaO19.5463|CaO19.12918|IPF4153|CAWG_02347	ORF|Verified	Ca22chr3A_C_albicans_SC5314	19533	17074	C	Predicted subunit of the exocyst complex, involved in exocytosis; localizes to a crescent on the surface of the hyphal tip; Hap43p-repressed	SEC6
C3_00220W_A	0.00e+00	HGT19	orf19.5447|C3_00220W_B|C3_00220W|orf19.12902|ITR1|IPF21705.1|IPF4181.1|Contig4-3013_0026|orf6.8683|CA5798|CaO19.5447|CaO19.12902|IPF4181|CAWG_02357	ORF|Verified	Ca22chr3A_C_albicans_SC5314	28278	30170	W	Putative MFS glucose/myo-inositol transporter; 20 member family; 12 transmembrane segments, extended N terminus; expressed in rich medium; Hap43, phagocytosis, rat catheter, Spider and flow model biofilm induced
C3_00280C_A	0.00e+00	ULP3	orf19.5441|C3_00280C_B|C3_00280C|orf19.12896|IPF21693.1|IPF4195.1|orf6.8677|CA5792|CaO19.12896|ULP2|CaO19.5441|IPF4195|CAWG_02363	ORF|Verified	Ca22chr3A_C_albicans_SC5314	38813	36189	C	SUMO deconjugation enzyme that removes the small ubiquitin-like modifier (SUMO) from proteins	ULP2
C3_00580W_A	0.00e+00	FLO9	orf19.5404.1|C3_00580W_B|C3_00580W|orf19.12859|IPF21702.1|IPF1084.2|IPF21711.1|IPF1089.1|IPF1084.3|Contig4-3071_0011|Contig4-3071_0012|orf6.8637|orf6.8640|CA5762|CA5763|IFF10|CaO19.12859|CaO19.12856|CaO19.5401|CaO19.5404|IFF10.3f|IFF10.5f|IFF10.5|orf19.5404|orf19.12856|orf19.5401|CAWG_02393	ORF|Verified	Ca22chr3A_C_albicans_SC5314	88912	92647	W	Putative adhesin-like cell wall mannoprotein; repressed during the mating process; mutation confers hypersensitivity to toxic ergosterol analog; decreased transcription is observed upon fluphenazine treatment
C3_00710W_A	0.00e+00	CHS8	orf19.5384|C3_00710W_B|C3_00710W|orf19.12839|IPF21803.1|IPF11660.2|orf6.8620|CA5750|CHS3|CaO19.5384|CaO19.12839|CHS21|CAWG_02407	ORF|Verified	Ca22chr3A_C_albicans_SC5314	123511	126828	W	Chitin synthase required for synthesis of long-chitin fibrils; nonessential; 8 or 9 membrane spanning regions; mRNA present in yeast and hyphae; induced during cell wall regeneration; flow model biofilm repressed
C3_01200W_A	0.00e+00	UTP20	orf19.3159|C3_01200W_B|C3_01200W|orf19.9300|orf19.9301|orf19.10668|IPF25622.1|IPF25609.1|IPF18641.1|IPF18640.1|IPF24144.1|IPF14693.2|orf6.3233|orf6.3232|orf6.2690|YBL004|CA1640|CA1639|CA1268|orf19.1732|orf19.1733|CaO19.10668|CaO19.3159|IPF14693|CAWG_02454	ORF|Verified	Ca22chr3A_C_albicans_SC5314	249983	257488	W	Putative snoRNA-binding protein; S. cerevisiae Utp20 ortholog; likely essential for growth; repressed in core stress response; mutation confers resistance to 5-fluorocytosine (5-FC) and parnafungin	UTP20
C3_01330W_A	0.00e+00	ZCF8	orf19.1718|C3_01330W_B|C3_01330W|orf19.9286|IPF25589.1|IPF19769.1|orf6.4842|CA2799|CaO19.1718|CaO19.9286|IPF19769|CAWG_02466	ORF|Verified	Ca22chr3A_C_albicans_SC5314	285407	288154	W	Predicted Zn(II)2Cys6 transcription factor; repressed by fluphenazine treatment; required for yeast cell adherence to silicone substrate
C3_01530C_A	0.00e+00	CAS4	orf19.1693|C3_01530C_B|C3_01530C|orf19.9261|IPF25646.1|IPF29342.1|IPF6521.3|Contig4-2861_0008|Contig4-2861_0009|Contig4-2861_0010|Contig4-2869_0015|orf6.3035|orf6.4146|CA2301|CA6262|orf19.1694|TAO3|PAG1|TAO3.5f|CAWG_02484	ORF|Verified	Ca22chr3A_C_albicans_SC5314	332688	324196	C	RAM cell wall integrity signaling network protein; cell separation, azole sensitivity; needed for hyphal growth; insertion mutation near 3' end of gene increases caspofungin sensitivity; pheromone/hyphal induced; flow biofilm repressed	TAO3
C3_01550C_A	0.00e+00	TOS1	orf19.1690|C3_01550C_B|C3_01550C|orf19.9258|IPF25628.1|IPF6517.2|Contig4-2909_0012|orf6.4149|CA2303|CaO19.1690|CAWG_02487	ORF|Verified	Ca22chr3A_C_albicans_SC5314	338246	336840	C	Protein similar to alpha agglutinin anchor subunit; secreted; exogenously expressed protein is a substrate for Kex2 processing in vitro; fluconazole-induced; induced by alpha pheromone in SpiderM medium; Hap43-induced	TOS1
C3_02000W_A	0.00e+00	RAD50	orf19.1648|C3_02000W_B|C3_02000W|orf19.9217|IPF25689.1|IPF11620.2|orf6.2332|CA1045|CaO19.9217|CaO19.1648|IPF11620|CAWG_02528	ORF|Verified	Ca22chr3A_C_albicans_SC5314	437537	441535	W	Putative DNA double-strand break repair factor; involved in response to oxidative stress and drug resistance; flow model biofilm repressed	RAD50
C3_02300W_A	0.00e+00	FGR23	orf19.1616|C3_02300W_B|C3_02300W|orf19.9183|PGA40|IPF12262.3|IPF12624.3|Contig4-2400_0003|orf6.1089|orf6.555|CA0267|orf6.1030|CaO19.1616|IPF12262|IPF12262.2|CAWG_02555	ORF|Verified	Ca22chr3A_C_albicans_SC5314	499503	502847	W	Protein of unknown function; repressed by a1/alpha2 in white-phase cells, a-specific, alpha factor-induced; Hap43-repressed; flow model biofilm induced; Tn mutation affects filamentous growth;
C3_02640C_A	0.00e+00	ZCF1	orf19.255|C3_02640C_B|C3_02640C|orf19.7887|IPF26971.1|IPF16368.2|Contig4-2723_0002|Contig4-2723_0003|Contig4-2723_0004|orf6.692|CA0153|IPF16368.5f|CAWG_02587	ORF|Verified	Ca22chr3A_C_albicans_SC5314	572704	570188	C	Zn(II)2Cys6 transcription factor; transcript regulated during hypha formation; 5'-UTR intron; mutants show decreased colonization of mouse kidneys; flow model biofilm induced; Spider biofilm induced
C3_02680C_A	0.00e+00	SLD1	orf19.260|C3_02680C_B|C3_02680C|orf19.7892|IPF13723.2|IPF29880.1|Contig4-2723_0009|orf6.1455|orf6.548|CA0109|CaO19.260|IPF13723|CAWG_02591	ORF|Verified	Ca22chr3A_C_albicans_SC5314	580324	578570	C	Sphingolipid delta-8 desaturase; catalyzes desaturation at C8 in the long-chain base moiety of ceramides in glucosylceramide synthesis, important for virulence; ketoconazole and hypoxia induced; Hap43-repressed; Spider biofilm induced
C3_02760C_A	0.00e+00		orf19.267|C3_02760C_B|C3_02760C|orf19.7899|IPF19341.2|IPF11460.2|orf6.2362|CA1060|CaO19.267|IPF11460|CAWG_02596	ORF|Verified	Ca22chr3A_C_albicans_SC5314	599301	595660	C	Protein required for normal filamentous growth; mRNA binds She3
C3_04640W_A	0.00e+00	ZCF31	orf19.5924|C3_04640W_B|C3_04640W|orf19.13345|IPF21328.1|IPF143.2|Contig4-2867_0017|orf6.9113|CA6126|CaO19.5924|CaO19.13345|IPF143|CAWG_02777	ORF|Verified	Ca22chr3A_C_albicans_SC5314	984993	988385	W	Zn(II)2Cys6 transcription factor of unknown function; mutant is sensitive to copper and SDS, and resistant to Calcofluor White; required for yeast cell adherence to silicone substrate
C3_04830C_A	0.00e+00	FAS2	CAWG_02796|orf19.5949|C3_04830C_B|C3_04830C|orf19.13370|orf19.13372|IPF21167.1|IPF21281.1|IPF21154.1|IPF76.2|IPF77.2|IPF80.2|Contig4-3087_0034|Contig4-3087_0035|Contig4-3087_0037|orf6.9086|orf6.9089|CA6107|CA6105|orf19.5951|FAS2.3f	ORF|Verified	Ca22chr3A_C_albicans_SC5314	1036257	1030603	C	Alpha subunit of fatty-acid synthase; required for virulence in mouse systemic infection and rat oropharyngeal infection models; regulated by Efg1; fluconazole-induced; amphotericin B repressed; flow model and Spider biofilm repressed	FAS2
C3_04890W_A	0.00e+00	CDR2	orf19.5958|C3_04890W_B|C3_04890W|orf19.13379|IPF21286.1|IPF63.1|Contig4-3087_0024|CA6099|CaO19.13379|CaO19.5958|orf6.9079|CAWG_02801	ORF|Verified	Ca22chr3A_C_albicans_SC5314	1047864	1052363	W	Multidrug transporter, ATP-binding cassette (ABC) superfamily; transports phospholipids, in-to-out direction; overexpressed in azole-resistant isolates; repressed in young biofilms
C3_04900W_A	0.00e+00	NOP14	orf19.5959|C3_04900W_B|C3_04900W|orf19.13380|IPF21162.1|IPF61.1|Contig4-3087_0022|orf6.9078|CA6098|CaO19.13380|CaO19.5959|IPF61|CAWG_02802	ORF|Verified	Ca22chr3A_C_albicans_SC5314	1052713	1055241	W	Putative nucleolar protein; Hap43-induced; mutation confers resistance to 5-fluorocytosine (5-FC), 5-fluorouracil (5-FU), and tubercidin (7-deazaadenosine); heterozygous mutant is resistant to parnafungin; Spider biofilm induced	NOP14
C3_05040C_A	0.00e+00	ATG9	orf19.5974|C3_05040C_B|C3_05040C|orf19.13395|IPF21152.1|IPF32.2|Contig4-3042_0018|orf6.9063|CA6085|CaO19.13395|CaO19.5974|IPF32|CAWG_02816	ORF|Verified	Ca22chr3A_C_albicans_SC5314	1084950	1082092	C	Protein similar to S. cerevisiae Atg9; required for early step in autophagy; required for cytoplasm to vacuole trafficking of Lap41; Spider biofilm induced	ATG9
C3_05170W_A	0.00e+00	WOR2	orf19.5992|C3_05170W_B|C3_05170W|orf19.13413|IPF21214.1|IPF4835.1|Contig4-2837_0008|orf6.9045|CA6071|ZCF33|CaO19.13413|CaO19.5992|IPF4835	ORF|Verified	Ca22chr3A_C_albicans_SC5314	1118702	1120042	W	Zn(II)2Cys6 transcription factor; regulator of white-opaque switching; required for maintenance of opaque state; Hap43-induced
C3_05210C_A	0.00e+00	DYN1	orf19.5999|C3_05210C_B|C3_05210C|orf19.13420|IPF21224.1|IPF19819.1|Contig4-2771_0009|orf6.9038|CA6067|CaO19.13420|CaO19.5999|CAWG_02834	ORF|Verified	Ca22chr3A_C_albicans_SC5314	1143748	1131263	C	Dynein heavy chain; motor protein that moves to microtubule minus end; required for yeast cell separation, spindle positioning, nuclear migration, hyphal growth; regulated by Mig1, Hap43; flow model and rat catheter biofilm repressed	DYN1
C3_05220W_A	0.00e+00	CDR1	orf19.6000|C3_05220W_B|C3_05220W|orf19.13421|IPF21285.1|IPF9739.2|Contig4-1997_0005|CA6066|CaO19.6000|CaO19.13421|orf6.9037|CAWG_02836	ORF|Verified	Ca22chr3A_C_albicans_SC5314	1146022	1150527	W	Multidrug transporter of ABC superfamily; transports phospholipids in an in-to-out direction; induced by beta-estradiol, progesterone, corticosteroid, or cholesterol; Spider biofilm induced	PDR5
C3_05920W_A	0.00e+00	MRR1	orf19.7372|C3_05920W_B|C3_05920W|HAP1|IPF1266.1|Contig4-3093_0008|orf6.8532|CA5670|ZCF36|CaO19.7372|IPF1266|CAWG_02901	ORF|Verified	Ca22chr3A_C_albicans_SC5314	1329240	1332566	W	Putative Zn(II)2Cys6 transcription factor; regulator of MDR1 transcription; gain-of-function mutations cause upregulation of MDR1 (a plasma membrane multidrug efflux pump) and multidrug resistance; Hap43-induced
C3_05930W_A	0.00e+00	CTA4	orf19.7374|C3_05930W_B|C3_05930W|IPF1269.1|Contig4-3093_0011|orf6.8534|CA5671|CaO19.7374|CAWG_02902	ORF|Verified	Ca22chr3A_C_albicans_SC5314	1333802	1336852	W	Zn(II)2Cys6 transcription factor; induced by nitric oxide; induced by Mnl1 under weak acid stress; repressed upon adherence to polystyrene; Hap43-repressed; Spider biofilm induced	OAF1
C3_06890W_A	0.00e+00	PMT2	orf19.6812|C3_06890W_B|C3_06890W|orf19.14104|IPF20316.1|IPF2391.2|Contig4-3076_0013|orf6.8819|CA5894|CaO19.6812|CaO19.14104|CAWG_02999	ORF|Verified	Ca22chr3A_C_albicans_SC5314	1577267	1579576	W	Protein mannosyltransferase (PMT) with roles in hyphal growth and drug sensitivity; member of the PMT family which includes Pmt1p, Pmt2p, Pmt4p, Pmt5p, and Pmt6p; induced during cell wall regeneration; essential	PMT2
C3_07020W_A	0.00e+00	SSN6	orf19.6798|C3_07020W_B|C3_07020W|orf19.14090|IPF20461.1|IPF5957.1|Contig4-2796_0009|orf6.8833|CA5907|CaO19.14090|CYC8|CaO19.6798|CAWG_03010	ORF|Verified	Ca22chr3A_C_albicans_SC5314	1607909	1611151	W	Functional homolog of S. cerevisiae Cyc8/Ssn6; hyphal growth regulator; repressed during hyphal growth; Ssn6 and Tup1 regulate distinct sets of genes; overexpression or mutation causes avirulence in mouse IV infection; TPR motifs	CYC8
C3_07260C_A	0.00e+00	ECM29	orf19.6773|C3_07260C_B|C3_07260C|orf19.14064|orf19.14065|IPF20301.1|IPF2810.2|Contig4-3030_0004|orf6.8859|orf6.8858|CA5931|CA5930|orf19.6772|ECM29.3f|ECM29.exon2|CAWG_03034	ORF|Verified	Ca22chr3A_C_albicans_SC5314	1668379	1662800	C	Putative scaffold protein; assists in association of the proteasome core particle with the regulatory particle; ortholog of S. cerevisiae Ecm29; transposon mutation affects filamentous growth; flow model biofilm repressed	ECM29
C3_07310C_A	0.00e+00	SLK19	orf19.6763|C3_07310C_B|C3_07310C|orf19.14055|orf6.8869|IPF2795|KER1|IPF20454.1|IPF2795.1|Contig4-2621_0012|Contig4-3030_0015|CA5936|CaO19.6763|CaO19.14055|CAWG_03039	ORF|Verified	Ca22chr3A_C_albicans_SC5314	1680686	1677093	C	Alkaline-induced protein of plasma membrane; affects cell aggregation, cell wall; similar to S. cerevisiae Slk19p (a kinetochore protein with roles in mitosis, meiosis); required for wild-type virulence in mouse; macrophage-downregulated	YGR130C
C3_07320W_A	0.00e+00	MDS3	orf19.6760|C3_07320W_B|C3_07320W|orf19.14051|orf19.14052|IPF20325.1|IPF3482.2|IPF20324.1|IPF2784.2|Contig4-2141_0007|Contig4-3030_0020|orf6.8872|orf6.8871|CA5938|CA5937|CaO19.14052|CaO19.6760|CaO19.6759|CaO19.14051|IPF2784|IPF3481|orf19.6759	ORF|Verified	Ca22chr3A_C_albicans_SC5314	1682942	1687093	W	TOR signaling pathway component; required for growth and hyphal formation at alkaline pH, for full virulence in a mouse model of systemic infection and for SD and Spider medium biofilm formation; role in chlamydospore formation	MDS3
C3_07610W_A	0.00e+00	TIP120	orf19.6729|C3_07610W_B|C3_07610W|orf19.14021|IPF3647|IPF20453.1|IPF3647.2|Contig4-1872_0006|orf6.6878|CA4354|CaO19.6729|CaO19.14021|CAWG_03067	ORF|Verified	Ca22chr3A_C_albicans_SC5314	1735436	1739023	W	Protein similar to human CAND1 (Cullin-Associated Nedd8-Dissociated) protein involved in regulation of SCF complexes; binds unnedddylated cullin Cdc53; mutants are viable
C3_07860C_A	0.00e+00	MRR2	ZCF34|orf19.6182|C3_07860C_B|C3_07860C|IPF3443.1|Contig4-3079_0016|orf6.5403|CA3201|CaO19.6182|IPF3444.3f|CAWG_03092	ORF|Verified	Ca22chr3A_C_albicans_SC5314	1780524	1778392	C	Zn(II)2Cys6 transcription factor involved in regulation of multidrug resistance via control of CDR1 expression; mutants display decreased colonization of mouse kidneys; required for yeast cell adherence to silicone substrate
C4_00040W_A	0.00e+00	CNH1	orf19.367|C4_00040W_B|C4_00040W|orf19.8001|IPF10959.2|IPF29854.1|Contig4-2956_0001|orf6.2060|orf6.2059|CA0877|CaO19.367|CA0878|CNH1.3f|IPF18845.1|CNH1.5f|CAWG_03780	ORF|Verified	Ca22chr4A_C_albicans_SC5314	5033	7435	W	Na+/H+ antiporter; required for wild-type growth, cell morphology, and virulence in a mouse model of systemic infection; not transcriptionally regulated by NaCl; fungal-specific (no human or murine homolog)	NHA1
C4_00150C_A	0.00e+00	PEX5	orf19.5640|C4_00150C_B|C4_00150C|orf19.13085|IPF21521.1|IPF12357.2|Contig4-2558_0005|orf6.4509|CA2560|CaO19.5640|CaO19.13085|CAWG_03768	ORF|Verified	Ca22chr4A_C_albicans_SC5314	25631	23853	C	Pex5p family protein; required for PTS1-mediated peroxisomal protein import, fatty acid beta-oxidation; similar to S. cerevisiae Pas10p peroxisomal targeting receptor; macrophage/pseudohyphal-repressed; Hap43p-repressed	PEX5
C4_01080W_A	0.00e+00	RAT1	orf19.4681|C4_01080W_B|C4_01080W|orf19.12150|IPF22542.1|IPF7491.1|Contig4-2949_0009|Contig4-2949_0010|orf6.5455|CA3242|CaO19.12150|CaO19.4681|CAWG_03673	ORF|Verified	Ca22chr4A_C_albicans_SC5314	219421	222327	W	5'-->3' exoribonuclease; similar to S. cerevisiae nuclear exoribonuclease Rat1p; suppresses S. cerevisiae kem1 mutant slow growth, mating defect, and haploid invasive growth defect	RAT1
C4_02000C_A	0.00e+00	RGA2	orf19.4593|C4_02000C_B|C4_02000C|orf19.12062|IPF22680.1|IPF1000.1|Contig4-3104_0056|orf6.7892|CA5154|CaO19.4593|CaO19.12062|CAWG_03594	ORF|Verified	Ca22chr4A_C_albicans_SC5314	391741	388211	C	Putative GTPase-activating protein (GAP) for Rho-type GTPase Cdc42; involved in cell signaling pathways controlling cell polarity; induced by low-level peroxide stress; flow model biofilm induced	RGA2
C4_02070W_A	0.00e+00	PHO114	orf19.4584|C4_02070W_B|C4_02070W|orf19.12053|IPF22591.1|IPF1016.1|PHO12|Contig4-3104_0034|orf6.7883|CA5147|CaO19.4584|CaO19.12053|CAWG_03587	ORF|Verified	Ca22chr4A_C_albicans_SC5314	414417	415787	W	Acid phosphatase; induced by Mnl1 under weak acid stress; Spider biofilm induced
C4_02310W_A	0.00e+00	BEM3	orf19.2771|C4_02310W_B|C4_02310W|orf19.10287|IPF24667.1|IPF7085.2|orf6.6581|CA4119|CaO19.2771|CaO19.10287|CAWG_03563	ORF|Verified	Ca22chr4A_C_albicans_SC5314	457216	460641	W	Putative GTPase-activating protein (GAP) for Rho-type GTPase Cdc42p; involved in cell signaling pathways that control cell polarity; similar to S. cerevisiae Bem3p	BEM3
C4_02430W_A	0.00e+00		orf19.2760|C4_02430W_B|C4_02430W|orf19.10276|IPF24586.1|IPF11996.2|Contig4-3083_0006|orf6.1333|orf6.6592|orf6.6593|CA0426|CFT1|CaO19.2760|CAWG_03552	ORF|Verified	Ca22chr4A_C_albicans_SC5314	488934	493196	W	Putative mRNA cleavage and polyadenylation factor; heterozygous null mutant exhibits hypersensitivity to parnafungin and cordycepin in the C. albicans fitness test	CFT1
C4_02500C_A	0.00e+00	ADR1	orf19.2752|C4_02500C_B|C4_02500C|orf19.10266|IPF24651.1|IPF10196.2|Contig4-2786_0008|orf6.3584|CA1891|CaO19.2752|CaO19.10266|IPF10196|CAWG_03545	ORF|Verified	Ca22chr4A_C_albicans_SC5314	508772	504516	C	C2H2 transcription factor; ortholog of S. cerevisiae Adr1 but mutant phenotype suggests a different set of target genes; transposon mutation affects filamentous growth; Spider biofilm induced	ADR1
C4_02530W_A	0.00e+00	ARG83	orf19.2748|C4_02530W_B|C4_02530W|orf19.10262|IPF24568.1|IPF13264.2|Contig4-2217_0009|Contig4-2945_0026|orf6.2536|CA1171|CaO19.10262|CaO19.2748|IPF13264|CAWG_03542	ORF|Verified	Ca22chr4A_C_albicans_SC5314	517316	520240	W	GAL4-like Zn(II)2Cys6 transcription factor; clade-associated expression; null shows abnormal regulation of invasive colony growth, is unable to utilize proline as a nitrogen source; flow model biofilm induced
C4_02540W_A	0.00e+00	RGT1	orf19.2747|C4_02540W_B|C4_02540W|orf19.10261|IPF24678.1|IPF14445.2|orf6.2537|CA1172|CaO19.2747|CaO19.10261|CAWG_03541	ORF|Verified	Ca22chr4A_C_albicans_SC5314	523880	526963	W	Zn(II)2Cys6 transcription factor; transcriptional repressor involved in the regulation of glucose transporter genes; ortholog of S. cerevisiae Rgt1; mutants display decreased colonization of mouse kidneys	RGT1
C4_03030C_A	0.00e+00	NAN1	orf19.2688|C4_03030C_B|C4_03030C|orf19.10203|IPF24577.1|IPF20112.1|Contig4-2865_0003|orf6.4798|CA2772|CaO19.10203|CaO19.2688|IPF20112|CAWG_03496	ORF|Verified	Ca22chr4A_C_albicans_SC5314	633098	630579	C	Putative U3 snoRNP protein; Hap43p-induced gene; physically interacts with TAP-tagged Nop1p	NAN1
C4_03440C_A	0.00e+00	DOT4	orf19.3370|C4_03440C_B|C4_03440C|orf19.10878|orf6.2580|IPF17685.3|IPF15624.1|Contig4-1346_0001|Contig4-1346_0002|Contig4-2147_0001|Contig4-2147_0003|orf6.2581|orf6.2890|CA1406|CaO19.3370|UBP10|CAWG_03464	ORF|Verified	Ca22chr4A_C_albicans_SC5314	721134	718927	C	Protein similar to ubiquitin C-terminal hydrolase; localizes to cell surface of hyphal cells, but not yeast-form cells; repressed upon high-level peroxide; Hap43p-induced; rat catheter biofilm induced	UBP10
C4_03450C_A	0.00e+00	JAB1	orf19.3371|C4_03450C_B|C4_03450C|orf19.10879|orf19.10880|IPF23892.1|IPF15627.2|Contig4-2147_0005|orf6.140|orf6.2889|orf6.2888|CA1405|CA1404|orf19.3372|IPF19554.3f|CAWG_03463	ORF|Verified	Ca22chr4A_C_albicans_SC5314	723741	721912	C	Component of the COP9 signalosome (CSN) complex, provides catalytic activity for deneddylation that cleaves the ubiquitin-like protein tag Rub1p off the cullin (Cdc53p) molecule	RRI1
C4_03470C_A	0.00e+00	ECE1	orf19.3374|C4_03470C_B|C4_03470C|orf19.10882|IPF23894.1|IPF14152.1|Contig4-2242_0004|orf6.2886|CA1402|CaO19.10882|CaO19.3374|CAWG_03461	ORF|Verified	Ca22chr4A_C_albicans_SC5314	727329	726514	C	Hypha-specific protein; regulated by Rfg1, Nrg1, Tup1, Cph1, Efg1, Hog1, farnesol, phagocytosis; fluconazole-induced; rat catheter and Spider biofilm induced; flow model biofilm repressed; Bcr1-repressed in RPMI a/a biofilms
C4_03550W_A	0.00e+00	RAD2	orf19.1324|C4_03550W_B|C4_03550W|orf19.8904|IPF26007.1|IPF19770.1|orf6.4886|CA2827|CaO19.1324|RAD13|CaO19.8904|CAWG_03453	ORF|Verified	Ca22chr4A_C_albicans_SC5314	755288	758260	W	Ortholog of S. cerevisiae Rad2, a nucleotide excision repair nuclease; null mutant is extremely sensitive to UV irradiation; transcript induced by interaction with macrophages	RAD2
C4_03620C_A	0.00e+00	CDR3	orf19.1313|C4_03620C_B|C4_03620C|orf19.8892|orf19.8893|IPF26026.1|IPF14709.3|YPL088-1|Contig4-1792_0002|orf6.3101|orf6.4875|CA1545|orf19.1312|CaO19.1312|CaO19.8892|CA2821|CDR3.3eoc|IPF17152.1|CDR3.5eoc|IPF14709.2|CAWG_03447	ORF|Verified	Ca22chr4A_C_albicans_SC5314	774148	772928	C	Transporter of the Pdr/Cdr family of the ATP-binding cassette superfamily; transports phospholipids out-to-in; expressed in opaque-phase cells; induced by macrophage interaction; fluconazole-repressed; Spider biofilm induced
C4_03910W_A	0.00e+00	FGR28	orf19.1596|C4_03910W_B|C4_03910W|orf19.9164|IPF17205.1|IPF15031.1|Contig4-1965_0001|Contig4-1965_0002|orf6.1082|orf6.426|CA0296|CaO19.1596|LPF17|IFA11|CA0075|IFA24.3|CAWG_03410	ORF|Verified	Ca22chr4A_C_albicans_SC5314	832645	834441	W	Protein lacking an ortholog in S. cerevisiae; transposon mutation affects filamentous growth; possibly an essential gene, disruptants not obtained by UAU1 method
C4_04290W_A	0.00e+00	SEC15	orf19.1418|C4_04290W_B|C4_04290W|orf19.8994|orf19.8995|IPF25910.1|IPF11238.2|Contig4-2563_0007|Contig4-2563_0009|orf6.6387|orf6.6388|CA3959|CA3960|orf19.1419|CaO19.8994|CaO19.1418|IPF11236.3f|CAWG_03378	ORF|Verified	Ca22chr4A_C_albicans_SC5314	915401	918079	W	Predicted exocyst subunit; cellular bud tip-associated protein; ortholog of S. cerevisiae SEC15	SEC15
C4_04530C_A	0.00e+00	PHR1	orf19.3829|C4_04530C_B|C4_04530C|orf19.11310|orf6.7524|IPF23455.1|IPF15932.2|Contig4-2187_0001|Contig4-3060_0001|CA4857|CaO19.3829|CaO19.11310|CAWG_03358	ORF|Verified	Ca22chr4A_C_albicans_SC5314	972160	970514	C	Cell surface glycosidase; may act on cell-wall beta-1,3-glucan prior to beta-1,6-glucan linkage; role in systemic, not vaginal virulence (neutral, not low pH); high pH or filamentation induced; Bcr1-repressed in RPMI a/a biofilm
C4_04850C_A	0.00e+00	CSR1	orf19.3794|C4_04850C_B|C4_04850C|orf19.11274|SUR1|ZAP1|IPF23443.1|IPF6909.2|Contig4-2569_0008|orf6.3067|CA1524|CaO19.3794|CaO19.11274|CAWG_03331	ORF|Verified	Ca22chr4A_C_albicans_SC5314	1044021	1042165	C	Transcription factor; role in zinc homeostasis and regulation of Spider biofilm matrix; mutation affects filamentous growth; can suppress S. cerevisiae rok1 mutant inviability; Spider biofilm induced; mutants for abnormal Spider biofilms	ZAP1
C4_05100C_A	0.00e+00	MYO5	orf19.738|C4_05100C_B|C4_05100C|orf19.8357|IPF14461.3|IPF29710.1|orf6.2409|orf6.528|CA1087|CaO19.738|IPF14461.2	ORF|Verified	Ca22chr4A_C_albicans_SC5314	1096076	1092126	C	Class I myosin; nonessential; role in cortical actin patch polarity and polar budding; required for hyphal growth, white-opaque switch; regulatory phosphorylation on S366; downregulated on adherence to polystyrene	MYO5
C4_05110C_A	0.00e+00	HAP41	orf19.740|C4_05110C_B|C4_05110C|orf19.8359|IPF26555.1|IPF13319.2|Contig4-2600_0002|orf6.2411|CA1088|CaO19.740|CaO19.8359|IPF13319|CAWG_03304	ORF|Verified	Ca22chr4A_C_albicans_SC5314	1099170	1097227	C	Putative Hap4-like transcription factor; Hap43-repressed; not required for response to low iron; induced by Mnl1 under weak acid stress; Spider biofilm induced
C4_05420C_A	0.00e+00	TSC2	orf19.1798|C4_05420C_B|C4_05420C|orf19.9364|IPF7393|IPF7393.2|IPF29308.1|Contig4-2057_0001|Contig4-2807_0001|orf6.4377|CA2469|CaO19.1798	ORF|Verified	Ca22chr4A_C_albicans_SC5314	1183830	1179358	C	Putative GTPase-activating protein; similar to mammalian tuberin; involved in control of filamentous growth; mutants are viable
C4_05910C_A	0.00e+00	VPS11	orf19.4403|C4_05910C_B|C4_05910C|orf19.11881|orf19.8865|IPF26100.1|IPF11854.3|IPF19197.2|IPF11853.2|Contig4-2866_0002|orf6.2901|orf6.2825|orf6.656|CA1412|CA1361|orf19.1278|CaO19.4403|PEP5|CAWG_03231	ORF|Verified	Ca22chr4A_C_albicans_SC5314	1312463	1309161	C	Protein involved in protein trafficking; putative role in vesicle-target membrane fusion; mutant lacks vacuole; role in hyphal growth, possibly via vacuole expansion into hypha; role in killing of and survival within macrophage	PEP5
C4_06250C_A	0.00e+00	SEC3	orf19.2911|C4_06250C_B|C4_06250C|orf19.10430|IPF28948.1|Contig4-2490_0006|orf6.1789|orf6.6111|CA6271|CA0702|orf19.2913|IPF11812.5f|CAWG_03201	ORF|Verified	Ca22chr4A_C_albicans_SC5314	1395522	1393150	C	Predicted subunit of the exocyst complex, involved in exocytosis; required for hyphal growth after the first septin ring formation; interacts with septins Cdc3p, Cdc10p, and Cdc11p; localizes to a crescent on the surface of the hyphal tip	SEC3
C4_06550C_A	0.00e+00	IFF5	orf19.2879|C4_06550C_B|C4_06550C|orf19.10397|IPF15521.2|IPF16017.3|Contig4-2765_0012|orf6.297|orf6.4388|CA2476|CaO19.2879|CAWG_03173	ORF|Verified	Ca22chr4A_C_albicans_SC5314	1465031	1461105	C	Putative GPI-anchored protein; adhesin-like protein; possibly an essential gene, disruptants not obtained by UAU1 method
C4_06600W_A	0.00e+00	TOP2	orf19.2873|C4_06600W_B|C4_06600W|orf19.10391|IPF24459.1|IPF3245.2|Contig4-2826_0003|Contig4-3009_0024|Contig4-3009_0025|orf6.4382|CA2471|CaO19.2873|CaO19.10391	ORF|Verified	Ca22chr4A_C_albicans_SC5314	1473575	1477960	W	DNA topoisomerase II; catalyzes ATP-dependent DNA relaxation and decatenation in vitro; Y842 predicted to be catalytic; functional homolog of S. cerevisiae Top2p; sensitive to amsacrine or doxorubicin; farnesol-upregulated in biofilm	TOP2
C4_07230C_A	0.00e+00	VID21	orf19.3077|C4_07230C_B|C4_07230C|orf19.10590|IPF18566.2|IPF1713.2|orf6.1634|orf6.3743|orf6.3744|CA0604|CaO19.3077|CAWG_03107	ORF|Verified	Ca22chr4A_C_albicans_SC5314	1596377	1594317	C	Subunit of the NuA4 histone acetyltransferase complex; soluble protein in hyphae; Spider biofilm repressed	EAF1
C5_00190C_A	0.00e+00	FAS1	orf19.979|C5_00190C_B|C5_00190C|orf19.8594|Contig4-3103_0003|Contig4-3103_0006|Contig4-3103_0007|Contig4-3103_0008|IPF1611.2|orf6.8228|CA5426|CaO19.8594|CaO19.979|CAWG_04414	ORF|Verified	Ca22chr5A_C_albicans_SC5314	29661	23548	C	Beta subunit of fatty-acid synthase; multifunctional enzyme; Hap43, fluconazole-induced; amphotericin B, caspofungin repressed; macrophage/pseudohyphal-induced; flow model and Spider biofilm repressed	FAS1
C5_00220W_A	0.00e+00	ROT2	orf19.974|C5_00220W_B|C5_00220W|orf19.8589|GLS2|IPF26310.1|IPF1591.1|Contig4-3103_0013|orf6.8223|CA5423|CaO19.974|CaO19.8589|CAWG_04417	ORF|Verified	Ca22chr5A_C_albicans_SC5314	36656	39271	W	Alpha-glucosidase II, catalytic subunit, required for N-linked protein glycosylation and normal cell wall synthesis; alkaline downregulated	ROT2
C5_00460C_A	0.00e+00	FET33	orf19.943|C5_00460C_B|C5_00460C|orf19.8558|IPF26325.1|IPF1540.2|Contig4-3103_0051|Contig4-3103_0052|orf6.8192|CA5401|FET397|CaO19.8558|CaO19.943|FET35.3|CAWG_04440	ORF|Verified	Ca22chr5A_C_albicans_SC5314	83979	82117	C	Putative multicopper ferro-O2-oxidoreductase; repressed in core caspofungin response; fails to complement S. cerevisiae fet3 iron-related phenotypes; rat catheter and Spider biofilm induced	GMC1
C5_00670C_A	0.00e+00	HMS1	orf19.921|C5_00670C_B|C5_00670C|orf19.8536|IPF16514.3|Contig4-2692_0006|orf6.1243|orf6.2867|CA1388|CaO19.921|IPF16514|IPF16514.2|CAWG_04461	ORF|Verified	Ca22chr5A_C_albicans_SC5314	153228	151171	C	hLh domain Myc-type transcript factor; required for morphogenesis induced by elevated temperature or Hsp90 compromise; acts downstream of Pcl1; Spider biofilm induced
C5_00710W_A	0.00e+00	IFF8	orf19.570|C5_00710W_B|C5_00710W|orf19.8201|Contig4-2860_0006|IPF26693.1|IPF11578.2|orf6.4720|CA2713|CaO19.8201|CaO19.570|CAWG_04465	ORF|Verified	Ca22chr5A_C_albicans_SC5314	164508	166652	W	Putative GPI-anchored adhesin-like protein; decreased transcription is observed in an azole-resistant strain that overexpresses MDR1
C5_00730W_A	0.00e+00	HYR3	orf19.575|C5_00730W_B|C5_00730W|orf19.8206|IFF2|orf6.4725|IPF26737.1|IPF7360.1|Contig4-2857_0004|CA2714|CaO19.575|CaO19.8206|CAWG_04466	ORF|Verified	Ca22chr5A_C_albicans_SC5314	171023	174772	W	Putative GPI-anchored adhesin-like protein; similar to Hyr1p induced in high iron; clade-specific repeat variation
C5_01240W_A	0.00e+00	AUR1	orf19.1945|C5_01240W_B|C5_01240W|orf19.9500|IPF11286.2|IPF18866.2|Contig4-2985_0028|orf6.1971|orf6.5594|CA3353|CaO19.1945|CAWG_04512	ORF|Verified	Ca22chr5A_C_albicans_SC5314	276990	278405	W	Inositolphosphorylceramide (IPC) synthase; catalyzes the key step in sphingolipid biosynthesis; antifungal drug target; flow model biofilm induced; Spider biofilm induced	AUR1
C5_01250W_A	0.00e+00	GPR1	orf19.1944|C5_01250W_B|C5_01250W|orf19.9499|IPF11281.2|IPF29241.1|Contig4-2985_0021|Contig4-2985_0023|orf6.5595|CA3354|CaO19.1944|CaO19.9499|CA3354 gi:30513635|IPF11281|CAWG_04513	ORF|Verified	Ca22chr5A_C_albicans_SC5314	280816	283287	W	Plasma membrane G-protein-coupled receptor of the cAMP-PKA pathway; required for WT hyphal growth; reports differ on role in cAMP-mediated glucose signaling; Gpr1 C terminus binds Gpa2; regulates HWP1 and ECE1; flow model biofilm induced	GPR1
C5_01340W_A	0.00e+00	HST3	orf19.1934|C5_01340W_B|C5_01340W|orf19.9490|IPF25371.1|IPF9787.2|Contig4-2583_0018|Contig4-2985_0001|orf6.5604|orf6.830|CA0197|CaO19.1934|IPF9787|CAWG_04522	ORF|Verified	Ca22chr5A_C_albicans_SC5314	297628	299091	W	Histone H3K56 deacetylase; reduced copy number increases opaque cell formation; repressed by MMS, hydroxyurea and high-levels of hydrogen peroxide; Hap43p-induced; ectopic expression blocks genotoxin-induced switching; nicotinamide target	HST3
C5_01650C_A	0.00e+00	MYO1	orf19.6294|C5_01650C_B|C5_01650C|orf19.13673|IPF20864.1|IPF10851.2|Contig4-2045_0002|orf6.5444|CA3233|CaO19.6294|CaO19.13673|CAWG_04551	ORF|Verified	Ca22chr5A_C_albicans_SC5314	368511	362665	C	Component of actomyosin ring at neck of newly-emerged bud	MYO1
C5_01830C_A	0.00e+00	HAL9	orf19.3190|C5_01830C_B|C5_01830C|orf19.10701|ZNC3|IPF9196.1|IPF16067.2|Contig4-1956_0001|Contig4-1956_0002|orf6.4487|CA2542|CaO19.3190|HAL93|IPF16067|CAWG_04568	ORF|Verified	Ca22chr5A_C_albicans_SC5314	414976	411944	C	Putative Zn(II)2Cys6 transcription factor; gene in zinc cluster region of Chr. 5; induced by Mnl1 in weak acid; similar to S. cerevisiae Hal9, a putative transcription factor involved in salt tolerance
C5_01850C_A	0.00e+00	ZNC1	orf19.3187|C5_01850C_B|C5_01850C|orf19.10697|IPF17473.2|IPF9188.2|Contig4-2456_0001|orf6.4484|orf6.852|orf6.853|CA2539|CaO19.3187|HAL91|IPF9188|CAWG_04570	ORF|Verified	Ca22chr5A_C_albicans_SC5314	423694	420926	C	Zn(2)-Cys(6) transcription factor; regulated by Gcn2 and Gcn4; gene located in zinc cluster region of Chromosome 5, near the MTL locus; required for yeast cell adherence to silicone substrate; Spider biofilm induced
C5_02180C_A	0.00e+00	LEU3	orf19.4225|C5_02180C_B|C5_02180C|orf19.11700|IPF3138.2|IPF17458.3|Contig4-2936_0008|Contig4-2936_0011|Contig4-2936_0012|orf6.484|orf6.6620|orf6.2769|CA4146|CaO19.4225|CAWG_04602	ORF|Verified	Ca22chr5A_C_albicans_SC5314	487104	484150	C	Zn(II)2Cys6 transcription factor; predicted regulator branched-c ofhain amino acid biosynthesis genes; alkaline induced; induced by Mnl1 under weak acid stress; required for yeast cell adherence to silicone substrate; Spider biofilm induced	LEU3
C5_02340C_A	0.00e+00	CST20	orf19.4242|C5_02340C_B|C5_02340C|orf19.11717|STE20|IPF23033.1|IPF7017.1|Contig4-2769_0006|orf6.6603|CA4132|CaO19.11717|CaO19.4242|CAWG_04617	ORF|Verified	Ca22chr5A_C_albicans_SC5314	521547	517861	C	Protein kinase of Ste20p/p65PAK family, required for wild-type mating efficiency and virulence in a mouse model; Cst20p-Hst7p-Cek1p-Cph1p MAPK pathway regulates some hyphal growth; involved in Cdc42p growth regulation	STE20
C5_02380W_A	0.00e+00		orf19.4246|C5_02380W_B|C5_02380W|orf19.11721|IPF22957.1|IPF6881.2|Contig4-2928_0003|orf6.3978|orf6.6599|YKR070W|CA2186|CaO19.4246|IPF6881|CAWG_04621	ORF|Verified	Ca22chr5A_C_albicans_SC5314	529671	531464	W	Protein with similarity to S. cerevisiae Ykr070w; Tn mutation affects filamentation; Hog1-repressed; colony morphology-related gene regulation by Ssn6p; induced during cell wall regeneration; possibly essential
C5_02470W_A	0.00e+00	INT1	orf19.4257|C5_02470W_B|C5_02470W|orf19.11733|BUD4|orf6.3968|IPF19580.2|IPF28466.1|Contig4-2319_0007|orf6.1732|orf6.358|CA0665|CaO19.4257|IPF19580.1|CAWG_04629	ORF|Verified	Ca22chr5A_C_albicans_SC5314	547644	553208	W	Protein structurally similar to alpha-subunit of human leukocyte integrin; role in morphogenesis, adhesion, and mouse cecal colonization and systemic virulence; similar to S. cerevisiae Bud4; Hap43-induced gene	BUD4
C5_02940C_A	0.00e+00	MIG1	orf19.4318|C5_02940C_B|C5_02940C|orf19.11793|IPF22963.1|IPF11048.2|Contig4-2700_0004|orf6.3170|CA1593|CaO19.11793|CaO19.4318|CAWG_04675	ORF|Verified	Ca22chr5A_C_albicans_SC5314	653617	651905	C	C2H2 transcription factor; repressor; regulates genes for carbon source utilization; Tup1-dependent and independent functions; hyphal, Hap43 and caspofungin repressed; Spider and flow model biofilm induced	MIG1
C5_03020W_A	0.00e+00	CCC2	orf19.4328|C5_03020W_B|C5_03020W|orf19.11803|orf6.3258|IPF23037.1|IPF12705.2|CA1655|CaO19.4328|CaO19.11803|CAWG_04683	ORF|Verified	Ca22chr5A_C_albicans_SC5314	668022	671636	W	Copper-transporting P-type ATPase of Golgi; required for wild-type iron assimilation (indirect effect via Fet3p); induced by iron starvation, ciclopirox olamine; caspofungin repressed; not required for virulence in mouse systemic infection	CCC2
C5_03330C_A	0.00e+00	ZCF13	orf19.2646|C5_03330C_B|C5_03330C|orf19.10169|orf6.3817|HAP1|IPF13024.2|IPF29039.1|Contig4-2669_0005|orf6.3357|CA2064|CaO19.2646|IPF13024|CAWG_04709	ORF|Verified	Ca22chr5A_C_albicans_SC5314	759739	756011	C	Predicted Zn(II)2Cys6 transcription factor; similar to but not the true ortholog of S. cerevisiae Hap1; mutants display decreased colonization of mouse kidneys
C5_03480C_A	0.00e+00		orf19.6656|C5_03480C_B|C5_03480C|IPF2277.1|Contig4-3038_0003|orf6.6765|DUR3|CA4263|CaO19.6656|IPF2277|DUR31|CAWG_04721	ORF|Verified	Ca22chr5A_C_albicans_SC5314	782214	780649	C	Spermidine transporter; induced in strains from HIV patients with oral candidiasis; alkaline repressed; amphotericin B induced; colony morphology regulated by Ssn6; reduced oral epithelial cell damage by mutant; Spider biofilm induced
C5_03590W_A	0.00e+00	LAP4	orf19.6671|C5_03590W_B|C5_03590W|IPF2303.2|Contig4-3038_0025|orf6.6780|CA4274|LAP5|CaO19.6671|LAP42|CAWG_04732	ORF|Verified	Ca22chr5A_C_albicans_SC5314	801071	802807	W	Protein similar to aminopeptidase I; mutation confers hypersensitivity to amphotericin B; transcript regulated in macrophage response; flow model biofilm induced
C5_03680W_A	0.00e+00	FGR27	orf19.6680|C5_03680W_B|C5_03680W|IPF2319.1|Contig4-2760_0008|orf6.6789|CA4282|CaO19.6680|IPF2319|CAWG_04740	ORF|Verified	Ca22chr5A_C_albicans_SC5314	816570	818933	W	Zn(II)2Cys6 transcription factor; transposon mutation affects filamentous growth; required for yeast cell adherence to silicone substrate; Spider biofilm induced
C5_04050W_A	0.00e+00		CAWG_04777|orf19.1285|C5_04050W_B|C5_04050W|orf19.8872|IPF26042.1|IPF10590.2|orf6.4240|CA2363|CaO19.8872|CaO19.1285|IPF10590	ORF|Verified	Ca22chr5A_C_albicans_SC5314	899279	902074	W	Plasma membrane-localized protein of unknown function; Hap43p-repressed gene	NVJ2
C5_04060C_A	0.00e+00	MEC1	orf19.1283|C5_04060C_B|C5_04060C|orf19.8870|IPF19757.1|IPF29511.1|Contig4-2808_0008|Contig4-2808_0009|Contig4-2808_0011|orf6.4242|CA2364|CaO19.1283|CAWG_04779	ORF|Verified	Ca22chr5A_C_albicans_SC5314	909097	902120	C	Cell cycle checkpoint protein with a role in genome integrity; RNA abundance regulated by tyrosol and cell density	MEC1
C5_04280C_A	0.00e+00	GLN3	orf19.3912|C5_04280C_B|C5_04280C|orf19.11393|IPF10021.2|IPF28549.1|Contig4-2730_0003|orf6.5136|CA3017|CaO19.3912|CaO19.11393|IPF10021|CAWG_04801	ORF|Verified	Ca22chr5A_C_albicans_SC5314	949854	947806	C	GATA transcription factor, involved in regulation of nitrogen starvation-induced filamentous growth; regulates transcription of Mep2 ammonium permease; regulated by Gcn2 and Gcn4; mRNA binds She3; Spider biofilm induced	GLN3
C5_04510W_A	0.00e+00	GDE1	orf19.3936|C5_04510W_B|C5_04510W|orf19.11418|IPF23353.1|IPF10184.2|Contig4-2929_0005|Contig4-2929_0006|orf6.2299|CA1025|CaO19.3936|IPF10184|CAWG_04820	ORF|Verified	Ca22chr5A_C_albicans_SC5314	984134	987622	W	Glycerophosphocholine phosphodiesterase; mutation confers hypersensitivity to 5-fluorouracil (5-FU); F-12/CO2 early biofilm induced	GDE1
C5_04680W_A	0.00e+00	PSD2	orf19.3954|C5_04680W_B|C5_04680W|orf19.11436|IPF14208.2|IPF19402.2|Contig4-2292_0003|orf6.181|orf6.2277|CA1012|CaO19.3954|PSD2.5f|CAWG_04836	ORF|Verified	Ca22chr5A_C_albicans_SC5314	1015777	1018989	W	Ortholog(s) have phosphatidylserine decarboxylase activity, role in phosphatidylcholine biosynthetic process, phosphatidylethanolamine biosynthetic process and cell division site, cytosol, endosome localization	PSD2
C5_04730C_A	0.00e+00	SSD1	orf19.3959|C5_04730C_B|C5_04730C|orf19.11441|IPF18942.2|IPF5791.2|Contig4-3081_0004|orf6.1117|orf6.1554|CA0317|CaO19.3959|CAWG_04840	ORF|Verified	Ca22chr5A_C_albicans_SC5314	1029475	1025651	C	Protein with role in resistance to host antimicrobial peptides; virulence role in murine infection; functional homolog of S. cerevisiae Ssd1p, which suppresses various mutant phenotypes; constitutively expressed and not cell-cycle regulated	SSD1
C5_05030C_A	0.00e+00	RIM13	orf19.3995|C5_05030C_B|C5_05030C|orf19.11478|IPF23213.1|IPF9645.2|Contig4-2740_0018|orf6.7408|CA4763|CaO19.11478|CaO19.3995|IPF9645|CAWG_04869	ORF|Verified	Ca22chr5A_C_albicans_SC5314	1104616	1102463	C	Protease of the pH response pathway; likely to mediate activation of Rim101 via C-terminal cleavage; required for alkaline pH-induced hyphal growth and for normal chlamydospore formation; Hap43-repressed; flow model biofilm induced	RIM13
C5_05080W_A	0.00e+00	GRF10	orf19.4000|C5_05080W_B|C5_05080W|orf19.11483|IPF23219.1|IPF9385.1|Contig4-2616_0006|Contig4-2616_0007|orf6.7413|CA4768|PHO2|CaO19.4000|CaO19.11483|IPF9385|FIL2|CAWG_04874	ORF|Verified	Ca22chr5A_C_albicans_SC5314	1119031	1121088	W	Putative homeodomain transcription factor, involved in control of filamentous growth; null mutant is an adenine auxotroph; Spider biofilm induced; promoter bound by Bcr1, Tec1, Efg1, Ndt80 and Brg1	PHO2
C5_05110C_A	0.00e+00	TIP20	orf19.4003|C5_05110C_B|C5_05110C|orf19.11486|orf6.7416|IPF23205.1|IPF3336.2|Contig4-2616_0011|CA4771|CaO19.11486|CaO19.4003|IPF3336|CAWG_04877	ORF|Verified	Ca22chr5A_C_albicans_SC5314	1127513	1125159	C	Protein interacting with Sec20p, possibly involved in retrograde transport between the Golgi and the endoplasmic reticulum; similar to S. cerevisiae Tip20p	TIP20
C5_05470W_A	0.00e+00	EST1	orf19.4045|C5_05470W_B|C5_05470W|orf19.11527|orf6.4411|IPF23224.1|IPF7224.2|Contig4-2715_0009|CA2492|CaO19.11527|CaO19.4045|IPF7224|CAWG_04912	ORF|Verified	Ca22chr5A_C_albicans_SC5314	1176356	1178194	W	Telomerase subunit; allosteric activator of catalytic activity, but not required for catalytic activity; has TPR domain	EBS1
C6_00130C_A	0.00e+00	VID27	orf19.6324|C6_00130C_B|C6_00130C|IPF5734.2|Contig4-2795_0012|orf6.5517|CA3290|CaO19.6324|IPF5734|CAWG_05344	ORF|Verified	Ca22chr6A_C_albicans_SC5314	16029	13792	C	Protein similar to S. cerevisiae Vid27p; transposon mutation affects filamentous growth; mutation confers hypersensitivity to toxic ergosterol analog; fungal-specific (no human or murine homolog)	VID27
C6_00210W_A	0.00e+00		orf19.1180|C6_00210W_B|C6_00210W|orf19.8771|IPF13098.2|IPF19848.2|Contig4-2980_0007|orf6.1746|orf6.820|CA0675|CaO19.1180|IPF13098|CAWG_05336	ORF|Verified	Ca22chr6A_C_albicans_SC5314	23379	24626	W	Putative 2-aminoadipate transaminase; rat catheter and Spider biofilm repressed	YER152C
C6_00280W_A	0.00e+00	CPH2	orf19.1187|C6_00280W_B|C6_00280W|orf19.8778|IPF13893.3|IPF9062.2|Contig4-2980_0027|orf6.4624|orf6.517|CA2648|CaO19.1187|IPF9062|CAWG_05330	ORF|Verified	Ca22chr6A_C_albicans_SC5314	32516	35077	W	Myc-bHLH transcription factor; promotes hyphal growth; directly regulates Tec1 to induce hypha-specific genes; probably homodimeric, phosphorylated; required for colonization of the mouse GI tract; rat catheter and Spider biofilm induced	HMS1
C6_00300C_A	0.00e+00	STV1	orf19.1190|C6_00300C_B|C6_00300C|orf19.8781|IPF9052.3|IPF13604.2|Contig4-3055_0026|orf6.4627|orf6.860|CA2650|CaO19.1190|VPH1|CAWG_05328	ORF|Verified	Ca22chr6A_C_albicans_SC5314	46627	43796	C	Predicted subunit a of vacuolar proton-translocating ATPase V0 domain, Golgi isoform
C6_00470C_A	0.00e+00	FET99	orf19.4212|C6_00470C_B|C6_00470C|orf19.11689|orf6.5009|FET32|IPF11905.2|IPF17401.3|Contig4-2671_0004|Contig4-2671_0005|orf6.790|CA2923|CaO19.4212	ORF|Verified	Ca22chr6A_C_albicans_SC5314	85536	83656	C	Multicopper oxidase family protein; similar to S. cerevisiae Fet3; does not complement S. cerevisiae fet3 mutant growth under low-iron; iron-repressed; regulated by Tup1, Rim101; flow model biofilm induced; Spider biofilm repressed
C6_00750C_A	0.00e+00	PGK1	orf19.3651|C6_00750C_B|C6_00750C|orf19.11135|PGK|IPF23636.1|IPF17009.2|Contig4-3041_0020|orf6.3310|CA1691|CaO19.11135|CaO19.3651|CAWG_05284	ORF|Verified	Ca22chr6A_C_albicans_SC5314	133230	131977	C	Phosphoglycerate kinase; localizes to cell wall and cytoplasm; antigenic in murine/human infection; flow model biofilm, Hog1-, Hap43-, GCN-induced; repressed upon phagocytosis; repressed in Spider biofilms by Bcr1, Ndt80, Rob1, Brg1	PGK1
C6_00780W_A	0.00e+00	SEC8	orf19.3647|C6_00780W_B|C6_00780W|orf19.11131|IPF23650.1|IPF9686.1|Contig4-3041_0015|Contig4-3041_0016|orf6.3030|CA1495|CaO19.11131|CaO19.3647|IPF9686|CAWG_05281	ORF|Verified	Ca22chr6A_C_albicans_SC5314	137336	140659	W	Predicted subunit of the exocyst complex, involved in exocytosis; localizes to a crescent on the surface of the hyphal tip	SEC8
C6_00950C_A	0.00e+00	TOP1	orf19.96|C6_00950C_B|C6_00950C|orf19.7742|IPF17557.3|IPF29943.1|Contig4-2327_0003|Contig4-2327_0004|orf6.2499|orf6.3708|CA1990|CaO19.96|IPF17557.2|CAWG_05264	ORF|Verified	Ca22chr6A_C_albicans_SC5314	188873	186531	C	DNA topoisomerase I; required for wild-type growth and for wild-type mouse virulence; sensitive to camptothecin; induced upon adherence to polystyrene; rat catheter biofilm induced	TOP1
C6_00960W_A	0.00e+00	CAN1	orf19.97|C6_00960W_B|C6_00960W|orf19.7744|IPF16927.2|IPF10466.2|Contig4-2197_0003|orf6.2500|orf6.388|orf6.389|CAN2|CaO19.97|CA1148|CAWG_05263	ORF|Verified	Ca22chr6A_C_albicans_SC5314	191051	192766	W	Basic amino acid permease; complements lysine transport mutation; 10 predicted transmembrane regions, 3 predicted N-glycosylation sites; phagocytosis by macrophages induces transcript; rat catheter, Spider and flow model biofilm induced
C6_00990W_A	0.00e+00	RIM9	orf19.101|C6_00990W_B|C6_00990W|orf19.7748|IPF20039.1|IPF10461.2|Contig4-1178_0001|orf6.2504|orf6.491|CA1150|CaO19.101|CAWG_05260	ORF|Verified	Ca22chr6A_C_albicans_SC5314	195918	196958	W	Protein required for alkaline pH response via the Rim101 signaling pathway; ortholog of S. cerevisiae Rim9 and A. nidulans palI; Spider biofilm induced	RIM9
C6_01070C_A	0.00e+00	CIP1	orf19.113|C6_01070C_B|C6_01070C|orf19.7761|IPF11929.2|IPF14967.2|COR33|Contig4-2149_0001|Contig4-2501_0003|orf6.1181|orf6.2562|CA1190|CaO19.113|CAWG_05253	ORF|Verified	Ca22chr6A_C_albicans_SC5314	210309	209410	C	Possible oxidoreductase; transcript induced by cadmium but not other heavy metals, heat shock, yeast-hypha switch, oxidative stress (via Cap1), or macrophage interaction; stationary phase enriched protein; Spider biofilm induced
C6_01100W_A	0.00e+00	SEC9	orf19.117|C6_01100W_B|C6_01100W|orf19.7764|IPF19868.1|IPF14761.2|Contig4-3075_0021|orf6.1185|orf6.1444|CA0483|CaO19.117|CAWG_05251	ORF|Verified	Ca22chr6A_C_albicans_SC5314	214553	216145	W	t-SNARE protein required for secretory vesicle-membrane fusion	SEC9
C6_01110W_A	0.00e+00	FAD2	orf19.118|C6_01110W_B|C6_01110W|orf19.7765|IPF14763.2|IPF29951.1|Contig4-2244_0003|orf6.1443|CA0482|CaO19.7765|ODE1|CaO19.118|IPF14763|CAWG_05250	ORF|Verified	Ca22chr6A_C_albicans_SC5314	218197	219507	W	Delta-12 fatty acid desaturase, involved in production of linoleic acid, which is a major component of membranes
C6_01150W_A	0.00e+00	CDC20	orf19.122|C6_01150W_B|C6_01150W|orf19.7769|IPF13908.2|IPF19430.2|Contig4-2238_0005|orf6.139|orf6.2609|CA1218|CaO19.122|CAWG_05246	ORF|Verified	Ca22chr6A_C_albicans_SC5314	224375	226279	W	Activator of anaphase-promoting complex/cyclosome; induced under Cdc5 depletion; member of conserved Mcm1 regulon; mRNA expression peaks at cell-cycle G2/M phase; mRNA binds She3 and is localized to buds of yeast cells and to hyphal tips	CDC20
C6_01190C_A	0.00e+00	VPS15	CAWG_05242|orf19.130|C6_01190C_B|C6_01190C|orf19.7773|orf19.7775|orf19.7776|IPF7041.2|IPF27168.1|IPF7035.2|IPF19493.2|IPF29955.1|IPF7038.2|IPF29948.1|Contig4-2900_0020|Contig4-2900_0021|Contig4-2900_0023|orf6.10|orf6.2603|orf6.2602|orf6.2605|CA1215|CA1214|CA1213|orf19.126|orf19.127|orf19.129|VPS15.5f	ORF|Verified	Ca22chr6A_C_albicans_SC5314	236857	232244	C	Protein involved in retrograde endosome-to-Golgi protein transport; required for normal virulence	VPS15
C6_01320W_A	0.00e+00	TRA1	orf19.139|C6_01320W_B|C6_01320W|orf19.7783|orf19.10955|IPF27181.1|IPF14787.2|IPF23848.1|IPF5342.2|orf6.3475|orf6.2789|CA1814|CA1335|orf19.3451|TRA1.5eoc|CAWG_05233	ORF|Verified	Ca22chr6A_C_albicans_SC5314	254510	265975	W	Subunit of the NuA4 histone acetyltransferase complex	TRA1
C6_01500C_A	0.00e+00	TRY5	orf19.3434|C6_01500C_B|C6_01500C|orf19.10938|IPF23803.1|IPF7171.2|Contig4-2411_0005|orf6.6471|CA4029|CaO19.10938|CaO19.3434|IPF7171.5f|CAWG_05214	ORF|Verified	Ca22chr6A_C_albicans_SC5314	301176	298211	C	Zn(II)2Cys6 transcription factor; regulator of yeast form adherence; required for yeast cell adherence to silicone substrate	YGR067C
C6_01570C_A	0.00e+00	FGR47	orf19.3429|C6_01570C_B|C6_01570C|orf19.10933|IPF23804.1|IPF7389.2|Contig4-1688_0001|orf6.6096|CA3749|CaO19.10933|CaO19.3429|IPF7389|CAWG_05209	ORF|Verified	Ca22chr6A_C_albicans_SC5314	324401	321477	C	Protein lacking an ortholog in S. cerevisiae; transposon mutation affects filamentous growth
C6_02570C_A	0.00e+00	SEC20	orf19.5526|C6_02570C_B|C6_02570C|orf19.12972|IPF19118.2|IPF4329.2|Contig4-2690_0005|orf6.4468|orf6.870|CA2526|CaO19.5526|CAWG_05111	ORF|Verified	Ca22chr6A_C_albicans_SC5314	526570	525572	C	Essential protein; similar to S. cerevisiae Sec20p; depletion causes membrane accumulation and drug sensitivity; expression regulated by growth phase; O-mannosylation regulates proteolysis; does not complement S. cerevisiae sec20-1 mutant	SEC20
C6_02610C_A	0.00e+00	CDC37	CAWG_05107|orf19.5531|C6_02610C_B|C6_02610C|orf19.12977|IPF17957.3|IPF4339.1|orf6.1546|orf6.451|CA0551|CaO19.5531	ORF|Verified	Ca22chr6A_C_albicans_SC5314	533732	532206	C	Chaperone for Crk1p; interacts with Crk1p kinase domain and with Sti1p; putative phosphorylation site at Ser14; functional homolog of S. cerevisiae Cdc37p; likely to be essential for growth; regulated by Gcn2p and Gcn4p	CDC37
C6_02750C_A	0.00e+00	LYS14	orf19.5548|C6_02750C_B|C6_02750C|orf19.12994|IPF21583.1|IPF14435.1|Contig4-2173_0005|Contig4-2173_0006|Contig4-2462_0002|orf6.1295|orf6.4118|CA0404|CaO19.5548|CAWG_05070	ORF|Verified	Ca22chr6A_C_albicans_SC5314	568881	567103	C	Zn(II)2Cys6 transcription factor; has similarity to S. cerevisiae Lys14, which is a transcription factor involved in the regulation of lysine biosynthesis genes
C6_02780C_A	0.00e+00	MIF2	orf19.5551|C6_02780C_B|C6_02780C|orf19.12997|IPF21589.1|IPF12632.1|Contig4-2462_0009|Contig4-2462_0010|orf6.4121|CA2284|CaO19.12997|CaO19.5551|CAWG_05073	ORF|Verified	Ca22chr6A_C_albicans_SC5314	572925	571363	C	Centromere-associated protein; similar to CENP-C proteins; Cse4p and Mif2p colocalize at C. albicans centromeres	MIF2
C6_02830W_A	0.00e+00	MNN4-4	orf19.5557|C6_02830W_B|C6_02830W|orf19.13003|orf6.4127|MNT4|IPF21572.1|IPF5376.2|Contig4-3002_0015|MNN4|CA2288|CaO19.13003|MNN45|CaO19.5557|IPF5376|CAWG_05079	ORF|Verified	Ca22chr6A_C_albicans_SC5314	583525	586143	W	Mannosyltransferase; transcript upregulated in Ssk1 response regulator mutant or in nik1 null mutant, but not in chk1 or sln1 null mutants; pheromone induced; Spider biofilm induced
C6_02850W_A	0.00e+00	RAV2	orf19.5559|C6_02850W_B|C6_02850W|orf19.13005|IPF19660.2|IPF19661.1|Contig4-3002_0013|orf6.3252|orf6.4129|CA1654|CaO19.5559|IPF19660|CAWG_05081	ORF|Verified	Ca22chr6A_C_albicans_SC5314	588696	589763	W	Protein similar to S. cerevisiae Rav2; a regulator of (H+)-ATPase in vacuolar membrane; transposon mutation affects filamentous growth	RAV2
C6_03140C_A	0.00e+00	MDL2	orf19.5599|C6_03140C_B|C6_03140C|orf19.13043|IPF20121.1|Contig4-2108_0001|orf6.170|orf6.973|orf6.5073|orf6.5072|CA2972|CA2971|orf19.5600|MDL2.3f|CAWG_05056	ORF|Verified	Ca22chr6A_C_albicans_SC5314	661430	659079	C	Putative mitochondrial, half-size MDR-subfamily ABC transporter
C6_03160C_A	0.00e+00	BMT6	orf19.5602|C6_03160C_B|C6_03160C|orf19.13045|IPF21591.1|IPF19772.1|Contig4-2108_0003|orf6.5070|CA2969|WRY2|CaO19.5602|IPF19772|CAWG_05054	ORF|Verified	Ca22chr6A_C_albicans_SC5314	665157	663217	C	Beta-mannosyltransferase; beta-1,2-mannosylation of phospholipomannan; member of a 9-member family including Bmt1, Bmt2, Bmt3, and Bmt4 with roles in mannosylation of cell wall phosphopeptidomannan; flow model biofilm induced
C6_03170C_A	0.00e+00	MDR1	orf19.5604|C6_03170C_B|C6_03170C|orf19.13047|BENR|BMR1|Contig4-1827_0002|BEN|IPF21587.1|IPF16346.2|orf6.5068|CA2968|BEN1|CaO19.13047|CaO19.5604|CAWG_05053	ORF|Verified	Ca22chr6A_C_albicans_SC5314	668077	666383	C	Plasma membrane MDR/MFS multidrug efflux pump; methotrexate is preferred substrate; overexpression in drug-resistant clinical isolates confers fluconazole resistance; repressed in young biofilms; rat catheter biofilm induced	FLR1
C6_03250W_A	0.00e+00	BMT4	CAWG_05045|orf19.5612|C6_03250W_B|C6_03250W|orf19.13055|IPF15015.2|IPF13180.3|Contig4-2391_0004|orf6.1045|orf6.5060|orf6.728|CA0276|CaO19.5612|WRY1|IPF15015	ORF|Verified	Ca22chr6A_C_albicans_SC5314	682709	685078	W	Beta-mannosyltransferase; for elongation of beta-mannose chains on the acid-labile fraction of cell wall phosphopeptidomannan; 9-gene family member; regulated by Tsa1, Tsa1B; flow model biofilm induced; rat catheter biofilm repressed
C6_03450C_A	0.00e+00	NAM2	orf19.5705|C6_03450C_B|C6_03450C|orf19.13128|IPF17896.2|IPF19955.1|Contig4-2522_0005|Contig4-2522_0006|orf6.150|orf6.4635|CA2656|CaO19.5705	ORF|Verified	Ca22chr6A_C_albicans_SC5314	730372	727787	C	Mitochondrial leucyl-tRNA synthetase	NAM2
C6_03610W_A	0.00e+00	FGR17	orf19.5729|C6_03610W_B|C6_03610W|orf19.13151|IPF21450.1|IPF13158.2|Contig4-3044_0013|orf6.4908|CA2844|YNA2|CaO19.5729|CaO19.13151|IPF13158	ORF|Verified	Ca22chr6A_C_albicans_SC5314	767669	769633	W	Putative DNA-binding transcription factor; has zinc cluster DNA-binding motif; lacks an ortholog in S. cerevisiae; transposon mutation affects filamentous growth; Hap43p-repressed gene
C6_03710W_A	0.00e+00	ALS9	orf19.5742|C6_03710W_B|C6_03710W|orf19.13164|orf19.13168|IPF19916.1|IPF9917.1|IPF19856.2|IPF27935.1|IPF27926.1|Contig4-2858_0002|Contig4-2858_0004|orf6.2924|ALS9-1|ALS9-2|CA0315|CA1426|orf19.45|orf19.5745|ALS11|ALS9.5f|ALS9.5eoc|orf6.1114|IPF19856.1|CAWG_05002	ORF|Verified	Ca22chr6A_C_albicans_SC5314	797842	803514	W	ALS family cell-surface glycoprotein; expressed during infection of human epithelial cells; confers laminin adhesion to S. cerevisiae; highly variable; putative GPI-anchor; Hap43-repressed	FLO1
C6_03720W_A	0.00e+00	ALA1	orf19.5746|C6_03720W_B|C6_03720W|orf19.13169|IPF21506.1|IPF9914.1|Contig4-2858_0005|SYA1|orf6.2925|CA1427|CaO19.5746|CaO19.13169|IPF9914|CAWG_05001	ORF|Verified	Ca22chr6A_C_albicans_SC5314	804198	807107	W	Alanyl-tRNA synthetase; translational regulation generates cytoplasmic and mitochondrial forms; Gcn4p-regulated; repressed by amino acid starvation (3-AT); translation-related genes downregulated upon phagocytosis by murine macrophages	ALA1
C6_04380W_A	0.00e+00	ALS2	orf19.1097|C6_04380W_B|C6_04380W|orf19.8699|orf19.8700|orf19.9669|orf19.9670|orf6.1311|ALS4|IPF26222.1|IPF26230.1|IPF15450.3|IPF10205.2|IPF25194.1|IPF25217.1|IPF18994.1|IPF16055.3|orf6.3000|orf6.2999|CA1473|CA1471|CA0412|CA0413|orf19.1098|orf19.2121|orf19.2122|ALS12|ALS2.5f|CAWG_04941	ORF|Verified	Ca22chr6A_C_albicans_SC5314	971215	978303	W	ALS family protein; role in adhesion, biofilm formation, germ tube induction; expressed at infection of human buccal epithelial cells; putative GPI-anchor; induced by ketoconazole, low iron and at cell wall regeneration; regulated by Sfu1p
C6_04570W_A	0.00e+00	NAG6	orf19.2151|C6_04570W_B|C6_04570W|orf19.9698|IPF25181.1|IPF11601.2|Contig4-2063_0005|orf6.5385|SEY1|CA3191|CaO19.2151|CaO19.9698|IPF11601|CAWG_04924	ORF|Verified	Ca22chr6A_C_albicans_SC5314	1016757	1019129	W	Protein required for wild-type mouse virulence and wild-type cycloheximide resistance; putative GTP-binding motif; similar to S. cerevisiae Yor165Wp; in gene cluster that encodes enzymes of GlcNAc catabolism; no human or murine homolog	SEY1
C6_04600W_A	0.00e+00	DAC1	orf19.2157|C6_04600W_B|C6_04600W|orf19.9704|NAG2|IPF20073.1|IPF20045.2|Contig4-2021_0002|orf6.2471|orf6.684|CA1131|CaO19.2157|CAWG_04921	ORF|Verified	Ca22chr6A_C_albicans_SC5314	1021987	1023228	W	N-acetylglucosamine-6-phosphate (GlcNAcP) deacetylase; N-acetylglucosamine utilization; required for wild-type hyphal growth and virulence in mouse systemic infection; gene and protein are GlcNAc-induced; Spider biofilm induced
C6_04610C_A	0.00e+00	NAG3	orf19.2158|C6_04610C_B|C6_04610C|orf6.683|MDR97|orf6.682|TMP1|IPF2706.2|IPF2714.2|Contig4-2515_0003|orf6.2472|CA6268|CA1132|orf19.2159|IFY2.3f|CAWG_04920	ORF|Verified	Ca22chr6A_C_albicans_SC5314	1024922	1023237	C	Putative MFS transporter; similar to Nag4; required for wild-type mouse virulence and cycloheximide resistance; in gene cluster that includes genes encoding enzymes of GlcNAc catabolism; Spider biofilm repressed
C6_04620C_A	0.00e+00	NAG4	orf19.2160|C6_04620C_B|C6_04620C|orf19.9706|TMP2|IPF2710.1|IPF2708.3|Contig4-2515_0002|orf6.2473|orf6.681|CA1133|GAN4|CaO19.2160|IFY1|IPF2710.repeat1|CAWG_04919	ORF|Verified	Ca22chr6A_C_albicans_SC5314	1026875	1025130	C	Putative transporter; fungal-specific; similar to Nag3p and to S. cerevisiae Ypr156Cp and Ygr138Cp; required for wild-type mouse virulence and wild-type cycloheximide resistance; gene cluster encodes enzymes of GlcNAc catabolism
C7_00050C_A	0.00e+00	RAD3	orf19.7119|C7_00050C_B|C7_00050C|IPF5649.1|Contig4-2995_0008|orf6.8434|CA5581|CaJ7.0007|CaO19.7119|CaJ7_0007|CaO19_7119|CAWG_05362	ORF|Verified	Ca22chr7A_C_albicans_SC5314	5761	3464	C	Ortholog of S. cerevisiae Rad3; 5' to 3' DNA helicase, nucleotide excision repair and transcription, subunit of RNA polII initiation factor TFIIH and Nucleotide Excision Repair Factor 3 (NEF3)	RAD3
C7_00180W_A	0.00e+00	FAR1	orf19.7105|C7_00180W_B|C7_00180W|IPF568.2|Contig4-3106_0001|Contig4-3106_0003|orf6.8448|CA5595|CaJ7.0025|CaO19_7105|CaJ7_0025|CaO19.7105|IPF568|CAWG_05375	ORF|Verified	Ca22chr7A_C_albicans_SC5314	23536	25842	W	Protein involved in regulation of pheromone-mediated mating; repressed by A1p and Alpha2p in white-phase cells; null mutant shows no pheromone response in opaque cells; overexpression causes enhanced pheromone response and cell cycle arrest	FAR1
C7_00320C_A	0.00e+00	PMR1	orf19.7089|C7_00320C_B|C7_00320C|IPF534.2|Contig4-3106_0029|Contig4-3106_0030|orf6.8464|CA5610|CaJ7.0043|CaO19_7089|CaJ7_0043|CaO19.7089|CAWG_05389	ORF|Verified	Ca22chr7A_C_albicans_SC5314	51214	48461	C	Putative secretory pathway P-type Ca2+/Mn2+-ATPase; required for protein glycosylation and cell wall maintenance; required for hyphal tip oscillation in semisolid substrate; putative ortholog of S. cerevisiae PMR1	PMR1
C7_01170C_A	0.00e+00		orf19.6899|C7_01170C_B|C7_01170C|IPF2232.1|Contig4-3039_0005|orf6.7163|CA4581|CaJ7.0133|CaO19.6899|QTH1|CaO19_6899|CaJ7_0133|IPF2232|CAWG_05470	ORF|Verified	Ca22chr7A_C_albicans_SC5314	247258	246116	C	Putative oxidoreductase; mutation confers hypersensitivity to toxic ergosterol analog; rat catheter and Spider biofilm induced
C7_02060W_A	0.00e+00	LIG1	orf19.6511|C7_02060W_B|C7_02060W|orf19.13864|IPF20541.1|IPF3918.2|Contig4-3089_0004|Contig4-3089_0005|orf6.7649|CA4962|TRL1|CaJ7.0238|CaO19_6511|CaJ7_0238|CaO19.13864|CaO19.6511|CAWG_05556	ORF|Verified	Ca22chr7A_C_albicans_SC5314	458219	460717	W	tRNA ligase; functional homolog of S. cerevisiae Trl1	TRL1
C7_02800W_A	0.00e+00	NIK1	orf19.5181|C7_02800W_B|C7_02800W|orf19.12648|COS1|COS-1|IPF22104.1|IPF19235.2|orf6.547|orf6.6955|CA0108|CaJ7.0320|HIK1|CA4415|HIK1.3eoc|IPF11890.1|HIK1.5eoc|IPF19235.1|CAWG_05614	ORF|Verified	Ca22chr7A_C_albicans_SC5314	601521	604766	W	Histidine kinase involved in a two-component signaling pathway that regulates cell wall biosynthesis; required for wild-type virulence in mouse systemic infection but not for wild-type growth or drug sensitivity/resistance; 9 HAMP domains
C7_03070C_A	0.00e+00	CYR1	orf19.5148|C7_03070C_B|C7_03070C|orf19.12615|orf19.12617|CDC35|IPF12336.2|IPF12339.2|IPF12335.3|IPF28127.1|IPF28142.1|Contig4-3092_0006|Contig4-3092_0007|orf6.481|orf6.5946|orf6.5948|CA6295|CA6309|CA3625|CaJ7.0349|orf19.5150|orf19.5151|CYR1.5f|CAWG_05641	ORF|Verified	Ca22chr7A_C_albicans_SC5314	667772	662700	C	Class III adenylyl cyclase; mutant lacks cAMP; mutant hyphal growth defect rescued by exogenous cAMP; required for mouse mucosal or systemic infection; role in macrophage sensitivity, apoptosis; downstream of Ras1p and CO2 signaling	CYR1
C7_03290C_A	0.00e+00	RBR3	orf19.5124|C7_03290C_B|C7_03290C|orf19.12589|orf19.8926|orf6.1159|IFF1|IPF25998.1|IPF16164.3|IPF16302.3|IPF17914.3|Contig4-2402_0004|orf6.3408|orf6.3407|CA0344|CA1760|CaJ7.0381|orf19.5123|orf19.1346|CaO19.5124|IPF17914.3eoc|IPF17914.2|CAWG_05662	ORF|Verified	Ca22chr7A_C_albicans_SC5314	721385	716697	C	Cell wall adhesin-like protein; repressed by Rim101; possibly an essential gene, disruptants not obtained by UAU1 method
C7_03300C_A	0.00e+00	LIP8	orf19.1345|C7_03300C_B|C7_03300C|orf19.8925|orf6.2643|IPF7914.2|IPF29487.1|Contig4-3068_0044|CA1241|CaJ7.0382|CaO19_1345|CaJ7_0382|CaO19.1345|CAWG_05663	ORF|Verified	Ca22chr7A_C_albicans_SC5314	728846	727464	C	Secreted lipase, member of a differentially expressed lipase gene family with possible roles in nutrition and/or in creating an acidic microenvironment; LIP5 and LIP8 are expressed at all stages of both mucosal and systemic infection
C7_04030C_A	0.00e+00	KAP120	orf19.7177|C7_04030C_B|C7_04030C|IPF2172.1|Contig4-3097_0022|orf6.8077|CA5307|CaJ7.0461|CaO19.7177|CaO19_7177|CaJ7_0461|IPF2172|CAWG_05732	ORF|Verified	Ca22chr7A_C_albicans_SC5314	878340	875398	C	Putative karyopherin; mutation confers hypersensitivity to cytochalasin D	KAP120
C7_04300W_A	0.00e+00	SPT6	orf19.7136|C7_04300W_B|C7_04300W|IPF1910.1|Contig4-2757_0008|orf6.8036|CA5281|CaJ7.0509|CaO19.7136|CaJ7_0509|CaO19_7136|CAWG_05759	ORF|Verified	Ca22chr7A_C_albicans_SC5314	934878	939083	W	Putative transcription elongation factor; transposon mutation affects filamentous growth; transcript induced in an RHE model of oral candidiasis and in clinical isolates from oral candidiasis	SPT6
C7_04310C_A	0.00e+00		orf19.7131|C7_04310C_B|C7_04310C|IPF1899.2|Contig4-2757_0007|orf6.8031|CA5280|CaJ7.0511|CaO19.7131|BBH1|CaJ7_0511|IPF1899|CAWG_05760	ORF|Verified	Ca22chr7A_C_albicans_SC5314	940303	939080	C	Butyrobetaine dioxygenase, the fourth enzyme of the carnitine biosynthesis pathway	AIM17
CR_00070W_A	0.00e+00	BNR1	orf19.7537|CR_00070W_B|CR_00070W|IPF345.1|Contig4-3048_0005|orf6.8789|CA5870|BNI1|CaO19.7537|IPF345|CAWG_01368	ORF|Verified	Ca22chrRA_C_albicans_SC5314	16909	21366	W	Formin; probable role in hyphal cytoskeletal polarity; synthetic lethality if Bnr1p and Bni1p are absent
CR_00100C_A	0.00e+00	EPL1	CAWG_01371|orf19.7529|CR_00100C_B|CR_00100C|IPF355.1|Contig4-3048_0022|orf6.8781|CA5867|CaO19.7529	ORF|Verified	Ca22chrRA_C_albicans_SC5314	27540	25279	C	Subunit of the NuA4 histone acetyltransferase complex	EPL1
CR_00390W_A	0.00e+00	MMS22	orf19.7494|CR_00390W_B|CR_00390W|IPF423.1|Contig4-3107_0017|orf6.8746|CA5839|CaO19.7494|IPF423|CAWG_01400	ORF|Verified	Ca22chrRA_C_albicans_SC5314	96952	102066	W	Putative adapter subunit of E3 ubiquitin ligase complex, acts with cullin subunit Rtt101p in response to DNA damage; cell-cycle regulated periodic mRNA expression
CR_00400C_A	0.00e+00	SWC4	orf19.7492|CR_00400C_B|CR_00400C|IPF424.1|Contig4-3107_0014|orf6.8744|CA5838|CaO19.7492|IPF424|CAWG_01401	ORF|Verified	Ca22chrRA_C_albicans_SC5314	104001	102094	C	Subunit of the NuA4 histone acetyltransferase complex	SWC4
CR_00590W_A	0.00e+00	PHO81	orf19.7475|CR_00590W_B|CR_00590W|IPF2499.1|Contig4-2988_0003|orf6.8727|CA5821|CaO19.7475|CAWG_01418	ORF|Verified	Ca22chrRA_C_albicans_SC5314	137383	141375	W	Protein involved in regulation of hyphal development; required for response to farnesoic acid; possibly adherence-induced	PHO81
CR_00610W_A	0.00e+00	IFF4	CAWG_01420|orf19.7472|CR_00610W_B|CR_00610W|IPF2507.1|Contig4-3027_0015|orf6.8724|CA5819|CaO19.7472	ORF|Verified	Ca22chrRA_C_albicans_SC5314	145023	149603	W	Adhesin-like cell surface protein; putative GPI-anchor; null mutant germ tubes show decreased adhesion to plastic substrate; mutants are viable; Hap43-repressed gene
CR_01520W_A	0.00e+00	PTC2	orf19.2538|CR_01520W_B|CR_01520W|orf19.10072|IPF24743.1|IPF17818.3|Contig4-3095_0030|orf6.2347|orf6.299|orf6.366|CA0047|CaO19.2538|IPF17818.2|CAWG_01502	ORF|Verified	Ca22chrRA_C_albicans_SC5314	349630	351381	W	Protein phosphatase of the Type 2C-related family (serine/threonine-specific) with a potential role in DNA damage checkpoint control; localizes to both cytoplasm and mitochondria; mutant shows virulence defect	PTC2
CR_01620C_A	0.00e+00	MET6	orf19.2551|CR_01620C_B|CR_01620C|orf19.10083|METE|IPF11555.2|IPF29050.1|Contig4-2742_0001|orf6.1715|CA0653|CaO19.10083|CaO19.2551|CAWG_01512	ORF|Verified	Ca22chrRA_C_albicans_SC5314	371050	368747	C	Essential 5-methyltetrahydropteroyltriglutamate-homocysteine methyltransferase (cobalamin-independent methionine synthase); antigenic in murine/human systemic infection; heat shock, estrogen, GCN-induced; Spider biofilm repressed	MET6
CR_01830C_A	0.00e+00	PTR2	orf19.2583|CR_01830C_B|CR_01830C|orf19.10115|IPF24751.1|IPF2749.2|Contig4-2970_0012|Contig4-2970_0013|orf6.4684|orf19.2582.1|CA2691|CA2690|PTR2.exon2|IPF2747.1|PTR2.exon1|CAWG_01534	ORF|Verified	Ca22chrRA_C_albicans_SC5314	415965	414010	C	Oligopeptide transporter involved in uptake of di-/tripeptides; highly induced during chlamydospore formation in both C. albicans and C. dubliniensis
CR_02220C_A	0.00e+00	OPT3	orf19.3749|CR_02220C_B|CR_02220C|IPF4737.2|IPF12812.3|Contig4-2818_0020|orf6.5478|CA2349|OPT21|CaO19.3749|IPF12812.2|IFC3	ORF|Verified	Ca22chrRA_C_albicans_SC5314	496609	493892	C	Oligopeptide transporter; transcript induced by macrophage phagocytosis, BSA or peptides; fluconazole-induced; induced by Rim101 at pH 8; virulence-group-correlated expression; Hap43-repressed; Spider biofilm induced	OPT2
CR_02490W_A	0.00e+00	OPT4	orf19.176|CR_02490W_B|CR_02490W|orf19.11202|orf19.7809|IPF27144.1|IPF18680.1|IPF12066.2|IPF23532.1|IPF18818.2|orf6.2912|orf6.1364|orf6.4217|orf6.5478|orf6.2195|CA0442|orf19.3718|orf19.2292|OPT232|CaO19.176|CaO19.7809|CAWG_01589	ORF|Verified	Ca22chrRA_C_albicans_SC5314	550905	552005	W	Oligopeptide transporter; detected at germ tube plasma membrane; transcript inducede during phagocytosis by macrophages; fungal-specific; Hap43-repressed; merged with orf19.2292 in Assembly 20; rat catheter and Spider biofilm induced
CR_02510W_A	0.00e+00		orf19.173|CR_02510W_B|CR_02510W|orf19.7806|orf19.7807|IPF12061.3|IPF27145.1|IPF19915.1|IPF16124.2|Contig4-2440_0003|orf6.2910|orf6.2909|orf6.51|CA1418|CA0007|orf19.174|IPF12061.3f|IPF16124|CAWG_01591	ORF|Verified	Ca22chrRA_C_albicans_SC5314	556957	560259	W	C2H2 transcription factor; induced by Mnl1 under weak acid stress	AZF1
CR_02560C_A	0.00e+00	ASG1	orf19.166|CR_02560C_B|CR_02560C|orf19.7800|IPF14113.2|IPF29937.1|IPF18682.2|Contig4-2571_0004|orf6.1405|orf6.2902|orf6.2903|CA0465|CA6313|orf19.167|IPF14113.5f|IPF14113|CAWG_01596	ORF|Verified	Ca22chrRA_C_albicans_SC5314	573043	570071	C	Gal4p family zinc-finger transcription factor with similarity to S. cerevisiae Asg1p	ASG1
CR_02800C_A	0.00e+00		orf19.2838|CR_02800C_B|CR_02800C|orf19.10356|IPF24480.1|IPF9096.1|Contig4-2770_0012|orf6.4499|CA2553|CaO19.2838|CaO19.10356|IPF9096|CAWG_01618	ORF|Verified	Ca22chrRA_C_albicans_SC5314	641339	638889	C	Protein of unknown function; mutation confers hypersensitivity to amphotericin B; flow model biofilm induced
CR_03100W_A	0.00e+00	SMC5	orf19.2417|CR_03100W_B|CR_03100W|orf19.9955|IPF24940.1|IPF7295.2|Contig4-2529_0002|Contig4-2529_0003|orf6.5176|YOL034W|CA3046|CaO19.9955|CaO19.2417|IPF7295|CAWG_01646	ORF|Verified	Ca22chrRA_C_albicans_SC5314	702956	706177	W	Protein similar to S. cerevisiae Smc5p, which is involved in DNA repair; transposon mutation affects filamentous growth	SMC5
CR_03820C_A	0.00e+00	ULP2	orf19.4353|CR_03820C_B|CR_03820C|orf19.11831|IPF19593.1|IPF19592.1|Contig4-2720_0003|orf6.2809|orf6.576|CA0120|CaO19.4353|ULP1|IPF19592|IPF19593|CAWG_01718	ORF|Verified	Ca22chrRA_C_albicans_SC5314	853577	852102	C	SUMO deconjugation enzyme; removes the small ubiquitin-like modifier (SUMO) from proteins; Spider biofilm induced	ULP1
CR_05430W_A	0.00e+00	CSP1	orf19.3512|CR_05430W_B|CR_05430W|IPF12574.2|IPF27468.1|Contig4-2428_0001|orf6.1945|CA0803|orf19.5283|CIS310|CaO19.3512|IFL4|CAWG_01867	ORF|Verified	Ca22chrRA_C_albicans_SC5314	1160460	1161524	W	Putative cell wall associated protein; gene only found in C. albicans and C. dubliniensis; highly upregulated during chlamydospore development in both species; localized to chlamydospore cell wall
CR_07070C_A	0.00e+00	ALS3	orf19.1816|CR_07070C_B|CR_07070C|orf19.9891|orf19.9379|ALS8|IPF25511.1|IPF12561.3|IPF24952.1|IPF12997.2|orf6.2760|ALS2|ALS3-1|CA0591|CA0448|orf19.2355|ALS10|ALS3.5eoc|orf6.1614|IPF12561.2|CAWG_02005	ORF|Verified	Ca22chrRA_C_albicans_SC5314	1535744	1532277	C	Cell wall adhesin; epithelial adhesion, endothelial invasion; alleles vary in adhesiveness; immunoprotective in mice; binds SspB adhesin of S. gordonii in mixed biofilm; induced in/required for Spider biofilm; flow model biofilm repressed
CR_08250C_A	0.00e+00	HSP104	orf19.6387|CR_08250C_B|CR_08250C|orf19.13747|IPF5137.2|IPF27720.1|IPF18323.2|Contig4-2922_0008|orf6.7865|orf6.5839|CA6306|CA5135|orf19.6389|HSP104.3f|CAWG_02113	ORF|Verified	Ca22chrRA_C_albicans_SC5314	1791586	1788887	C	Heat-shock protein; roles in biofilm and virulence; complements chaperone, prion activity in S. cerevisiae; guanidine-insensitive; heat shock/stress induced; repressed in farnesol-treated biofilm; sumoylation target; Spider biofilm induced	HSP104
CR_08510W_A	0.00e+00	PGA13	orf19.6420|CR_08510W_B|CR_08510W|orf19.13778|IPF20734.1|IPF1341.1|Contig4-3073_0004|orf6.7834|CA5112|CaO19.6420|CaO19.13778|IPF1341|CAWG_02138	ORF|Verified	Ca22chrRA_C_albicans_SC5314	1838763	1840133	W	GPI-anchored cell wall protein involved in cell wall synthesis; required for normal cell surface properties; induced in oralpharyngeal candidasis; Spider biofilm induced; Bcr1-repressed in RPMI a/a biofilms
CR_05240C_A	0.00e+00	FGR14	orf19.559|CR_05240C_B|CR_05240C|orf19.8194|IPF26753.1|IPF3750.2|Contig4-3107_0004|orf6.2138|CA0930|CaO19.8194|POL92|CaO19.559|Zorro1a	ORF|Verified|transposable element gene	Ca22chrRA_C_albicans_SC5314	1132713	1129264	C	Protein encoded in retrotransposon Zorro3 with similarity to retroviral endonuclease-reverse transcriptase proteins; lacks an ortholog in S. cerevisiae; transposon mutation affects filamentous growth
C2_06450C_A	0.00e+00		orf19.22.1|C2_06450C_B|C2_06450C	pseudogene	Ca22chr2A_C_albicans_SC5314	1313235	1312314	C	Pseudogene; added to Assembly 21 based on comparative genome analysis
CR_02900W_A	0.00e+00		orf19.2847.1|CR_02900W_B|CR_02900W|IPF17923.2|IPF17924.1|Contig4-2393_0004|CA2870|OPT2.53f	pseudogene	Ca22chrRA_C_albicans_SC5314	661103	661894	W	Pseudogene; formerly an ORF Predicted by Annotation Working Group that was subsequently removed from Assembly 20
C1_13530W_A	0.00e+00		orf19.4984|C1_13530W_B|C1_13530W|orf19.12451|IPF1760.2|IPF22206.1|IPF19907.2|IPF18120.1|Contig4-2494_0006|orf6.2631|orf6.8025|CA5275|IPF1760.3f|CA5276|IPF1759.53f|IPF1759.1|CAWG_00099	pseudogene|Uncharacterized	Ca22chr1A_C_albicans_SC5314	2964319	2965876	W	Pseudogene; has lysine motifs associated with chitin binding
C6_04010C_A	0.00e+00		HOK-6|C6_04010C_B|C6_04010C	repeat_region	Ca22chr6A_C_albicans_SC5314	875163	868536	C	Repeat sequence of about 8 kb, part of the Major Repeat Sequence (MRS) on Chromosome 6; MRS units are found on most chromosomes; may serve as recombination hotspots
C7_01140W_A	0.00e+00		Ca3-7b|C7_01140W_B|C7_01140W|CA3	repeat_region	Ca22chr7A_C_albicans_SC5314	238180	241119	W	Ca3 region on Chromosome 7; Ca3 is a large dispersed repeat sequence utilized as species-specific and strain-specific RFLP probe
C1_14540C_A	0.00e+00		Zorro2-1|C1_14540C_B|C1_14540C|ZORRO-2|ZORRO2	retrotransposon	Ca22chr1A_C_albicans_SC5314	3185887	3181663	C	Non-LTR retrotransposon, encodes a potential DNA-binding zinc-finger protein and a polyprotein similar to pol with conserved endonuclease and reverse transcriptase domains; member of L1 clade of transposons
C2_08220W_A	0.00e+00		Tca3-2|C2_08220W_B|C2_08220W|TCA3	retrotransposon	Ca22chr2A_C_albicans_SC5314	1665085	1669626	W	Retrotransposon Tca3 on Chromosome 2, about 6.1 kbp member of the gypsy group with an ORF similar to Gag and Pol, flanked by 300-bp LTRs (nu elements)
C3_06930W_A	0.00e+00		Tca17-3|C3_06930W_B|C3_06930W|TCA17	retrotransposon	Ca22chr3A_C_albicans_SC5314	1585133	1587079	W	Fragment of the gypsy-like retrotransposon Tca17 on Chromosome 3
CR_05230C_A	0.00e+00		Zorro3-R|CR_05230C_B|CR_05230C|ZORRO-3|ZORRO3	retrotransposon	Ca22chrRA_C_albicans_SC5314	1134753	1128993	C	Non-LTR retrotransposon, encodes a potential DNA-binding zinc-finger protein and a polyprotein similar to pol with conserved endonuclease and reverse transcriptase domains; about 5,750 bp long; member of L1 clade of transposons
Supplementary Data 4 (related to Fig. 3): PhiTests results calculated by ORFs calculated with PhiPack.
