# Supplementary material for: Gene flow contributes to diversification of the major fungal pathogen Candida albicans
Source: Nat Commun. 2018 Jun 8;9:2253. doi: 10.1038/s41467-018-04787-4 (PMC5993739; doi:10.1038/s41467-018-04787-4)
Supplement: Supplementary file 8 — Supplementary Data 5 [file 41467_2018_4787_MOESM8_ESM.xlsx]

## Sheet: ANOVA
		Df	Sum Sq	Mean Sq	F value	Pr(>F)	Significance
VSM 30°C	Groupe	5	67374638	13474928	10.3	2.41e-08	***
	Residuals	131	171375879	1308213
VSM 37°C	Groupe	5	243636055	48727211	15.66	4.54e-12	***
	Residuals	131	407495229	3110651
SSM 30°C	Groupe	5	33790	6758	6.517	1.91e-05	***
	Residuals	131	135847	1037
SSM 37°C	Groupe	5	39596	7919	6.831	1.1e-05	***
	Residuals	131	149548	1159
YPD 18°C	Groupe	5	60951327	12190265	9.959	4.3e-08	***
	Residuals	131	160345384	1224011
YPD 30°C	Groupe	5	374660183	74932037	22.43	3.37e-16	***
	Residuals	131	437663049	3340939
YPD 37°C	Groupe	5	498359818	99671964	19.08	3.18e-14	***
	Residuals	131	684429735	5224654
YPD 42°C	Groupe	5	480896072	96179214	19.16	2.83e-14	***
	Residuals	131	657623757	5020029
Significant codes:
< 0	***
< 0.001	**
< 0.01	*

## Sheet: TukeyHSD
		diff	lwr	upr	p adj	Significance
VSM 30°C	13vs1	-1684.84	-2456.52	-913.159	1e-07	***			< 0.0001	***
	13vs2	-1775.67	-2801.09	-750.247	2.54e-05	***			< 0.001	**
	13vs4	-1474.5	-2327.27	-621.724	2.62e-05	***			< 0.01	*
	13vs11	-1413.87	-2603.95	-223.787	0.010064	.			< 0.05	.
	3vs1	-911.981	-2038.27	214.306	0.185021	NS
	3vs2	-1002.81	-2316.03	310.399	0.24085	NS
	13vs3	-772.857	-1920.38	374.665	0.378036	NS
	4vs3	701.641	-481.683	1884.97	0.52445	NS
	11vs3	641.014	-804.438	2086.47	0.793987	NS
	4vs2	-301.172	-1366.51	764.166	0.963821	NS
	11vs2	-361.8	-1712.36	988.763	0.971305	NS
	4vs1	-210.34	-1034.32	613.639	0.976759	NS
	11vs1	-270.968	-1440.59	898.654	0.984909	NS
	2vs1	90.8324	-910.772	1092.44	0.999828	NS
	11vs4	-60.6278	-1285.27	1164.01	0.999991	NS
VSM 37°C	13vs1	-3037.91	-4227.85	-1847.98	0	***
	13vs4	-3228.93	-4543.91	-1913.94	0	***
	13vs2	-3276.57	-4857.78	-1695.36	3e-07	***
	13vs11	-2965.82	-4800.93	-1130.7	0.0001042	**
	13vs3	-2273.95	-4043.44	-504.466	0.00396	*
	4vs3	954.975	-869.721	2779.67	0.656092	NS
	3vs2	-1002.61	-3027.6	1022.37	0.707475	NS
	3vs1	-763.958	-2500.7	972.785	0.799534	NS
	11vs3	691.864	-1537.03	2920.76	0.946412	NS
	2vs1	238.656	-1305.83	1783.14	0.997709	NS
	4vs1	191.017	-1079.56	1461.6	0.99799	NS
	11vs2	-310.75	-2393.33	1771.83	0.998061	NS
	11vs4	-263.111	-2151.52	1625.3	0.998605	NS
	11vs1	-72.0943	-1875.66	1731.47	0.999997	NS
	4vs2	-47.6389	-1690.4	1595.12	0.999999	NS
SSM 30°C	13vs4	-38.0422	-62.0517	-14.0326	0.0001517	**
	13vs1	-32.2927	-54.0191	-10.5663	0.0004688	**
	13vs3	-42.4265	-74.7346	-10.1184	0.0029862	*
	11vs4	-28.8252	-63.3046	5.65421	0.157648	NS
	11vs3	-33.2095	-73.9057	7.48671	0.178157	NS
	11vs1	-23.0757	-56.006	9.85459	0.332948	NS
	13vs2	-19.4247	-48.2952	9.44572	0.379192	NS
	3vs2	23.0017	-13.9713	59.9748	0.469737	NS
	4vs2	18.6174	-11.3768	48.6117	0.47237	NS
	2vs1	-12.8679	-41.0678	15.3319	0.773599	NS
	3vs1	10.1338	-21.5765	41.844	0.939608	NS
	13vs11	-9.21695	-42.7234	24.2894	0.967822	NS
	11vs2	-10.2078	-48.2324	27.8169	0.971042	NS
	4vs1	5.74948	-17.4494	28.9483	0.979604	NS
	4vs3	-4.38432	-37.7004	28.9318	0.998941	NS
SSM 37°C	13vs1	-41.0268	-64.3887	-17.6649	1.89e-05	***
	13vs4	-41.9001	-67.6405	-16.1596	9.14e-05	***
	13vs3	-42.7764	-77.2043	-8.34854	0.0060233	*
	13vs11	-31.4028	-67.0887	4.28315	0.118742	NS
	13vs2	-24.8234	-55.6465	5.99965	0.189793	NS
	2vs1	-16.2034	-46.0265	13.6197	0.618499	NS
	4vs2	17.0767	-14.6441	48.7975	0.627876	NS
	3vs2	17.953	-21.1484	57.0544	0.76882	NS
	11vs4	-10.4973	-46.9615	25.9669	0.960867	NS
	11vs1	-9.62405	-44.4499	25.2018	0.967139	NS
	11vs3	-11.3736	-54.4125	31.6652	0.972921	NS
	11vs2	6.57937	-33.6341	46.7929	0.996988	NS
	3vs1	1.74959	-31.786	35.2852	0.999989	NS
	4vs1	0.873248	-23.661	25.4075	0.999998	NS
	4vs3	-0.87634	-36.1103	34.3576	1	NS
YPD 18°C	13vs4	-1608.77	-2433.64	-783.893	1.5e-06	***
	13vs1	-1378.92	-2125.35	-632.49	5.8e-06	***
	13vs3	-1781.29	-2891.27	-671.311	0.0001193	**
	13vs11	-1669.97	-2821.12	-518.824	0.0006966	**
	13vs2	-1424.74	-2416.61	-432.863	0.0008149	**
	3vs1	402.367	-687.071	1491.81	0.893073	NS
	4vs1	229.845	-567.175	1026.87	0.960625	NS
	3vs2	356.552	-913.696	1626.8	0.964907	NS
	11vs1	291.049	-840.306	1422.4	0.975955	NS
	11vs2	245.233	-1061.14	1551.61	0.994254	NS
	4vs2	184.03	-846.454	1214.51	0.995451	NS
	4vs3	-172.522	-1317.13	972.088	0.997965	NS
	11vs3	-111.318	-1509.48	1286.84	0.99991	NS
	11vs4	61.2037	-1123.37	1245.78	0.999989	NS
	2vs1	45.8154	-923.019	1014.65	0.999993	NS
YPD 30°C	13vs1	-3570.05	-4803.24	-2336.85	0	***
	13vs4	-4365.73	-5728.52	-3002.94	0	***
	13vs2	-3510.45	-5149.15	-1871.76	1e-07	***
	13vs11	-3598.09	-5499.92	-1696.25	3.2e-06	***
	13vs3	-3427.79	-5261.6	-1593.97	4.3e-06	***
	4vs1	795.686	-521.088	2112.46	0.503063	NS
	4vs2	855.278	-847.205	2557.76	0.694499	NS
	4vs3	937.944	-953.088	2828.98	0.70592	NS
	11vs4	-767.644	-2724.71	1189.42	0.866119	NS
	3vs1	-142.259	-1942.14	1657.62	0.999913	NS
	11vs3	170.3	-2139.63	2480.23	0.999938	NS
	11vs2	87.6333	-2070.66	2245.92	0.999997	NS
	3vs2	-82.6667	-2181.27	2015.94	0.999997	NS
	2vs1	-59.5921	-1660.22	1541.04	0.999998	NS
	11vs1	28.0413	-1841.09	1897.18	1	NS
YPD 37°C	13vs1	-4174.79	-5716.94	-2632.64	0	***
	13vs4	-4836.6	-6540.81	-3132.39	0	***
	13vs11	-4616.29	-6994.59	-2237.99	1.7e-06	***
	13vs3	-4411.5	-6704.75	-2118.26	2.1e-06	***
	13vs2	-3741.44	-5790.68	-1692.2	7.7e-06	***
	4vs2	1095.16	-1033.84	3224.17	0.672624	NS
	4vs1	661.814	-984.852	2308.48	0.853722	NS
	11vs2	874.85	-1824.16	3573.86	0.936022	NS
	3vs2	670.064	-1954.3	3294.43	0.976739	NS
	2vs1	-433.349	-2434.99	1568.29	0.988899	NS
	11vs1	441.501	-1895.91	2778.91	0.994086	NS
	4vs3	425.099	-1939.7	2789.89	0.995309	NS
	3vs1	236.715	-2014.09	2487.52	0.999644	NS
	11vs4	-220.313	-2667.68	2227.05	0.999834	NS
	11vs3	204.786	-2683.85	3093.43	0.999949	NS
YPD 42°C	13vs1	-3967.12	-5478.77	-2455.47	0	***
	13vs4	-4893.7	-6564.21	-3223.2	0	***
	13vs3	-4396.8	-6644.69	-2148.91	1.4e-06	***
	13vs11	-4386.99	-6718.25	-2055.73	3.7e-06	***
	13vs2	-2721.04	-4729.75	-712.33	0.0019506	*
	4vs2	2172.66	85.7658	4259.56	0.0361	NS
	3vs2	1675.76	-896.703	4248.22	0.416513	NS
	2vs1	-1246.08	-3208.13	715.97	0.445915	NS
	11vs2	1665.95	-979.677	4311.58	0.455771	NS
	4vs1	926.585	-687.513	2540.68	0.560331	NS
	4vs3	496.906	-1821.12	2814.93	0.989389	NS
	11vs4	-506.715	-2905.68	1892.25	0.990083	NS
	3vs1	429.679	-1776.61	2635.97	0.993181	NS
	11vs1	419.87	-1871.31	2711.05	0.994866	NS
	11vs3	-9.80909	-2841.32	2821.7	1	NS
