# Supplementary material for: Gene flow contributes to diversification of the major fungal pathogen Candida albicans
Source: Nat Commun. 2018 Jun 8;9:2253. doi: 10.1038/s41467-018-04787-4 (PMC5993739; doi:10.1038/s41467-018-04787-4)
Supplement: Supplementary file 9 — Supplementary Data 6 [file 41467_2018_4787_MOESM9_ESM.xlsx]

## Sheet: ORFs with stop codons
ORF name	clade1 n=40	clade2 n=15	clade3 n=11	clade4 n=27	clade11 n=10	clade13 n=35
C1_00100C_A	0	0	0	0	0	34
C1_00290W_A	0	0	0	2	0	0
C1_01500W_A	5	0	0	0	0	0
C1_01840C_A	4	0	0	0	0	0
C1_01920W_A	0	1	0	0	0	0
C1_02990C_A	0	0	0	0	0	1
C1_03270W_A	0	0	0	2	0	0
C1_03960C_A	0	2	0	0	0	0
C1_04060W_A	3	0	0	0	0	0
C1_04720W_A	0	4	0	0	0	0
C1_05380C_A	0	3	0	0	0	0
C1_05520W_A	0	0	0	0	0	1
C1_05860W_A	0	0	0	0	0	35
C1_06370C_A	0	0	0	0	0	1
C1_06610C_A	0	0	0	2	0	0
C1_07860W_A	0	0	0	0	0	2
C1_08070W_A	0	0	0	1	0	0
C1_08180C_A	1	0	0	0	0	0
C1_08850C_A	0	0	0	0	0	35
C1_08860C_A	0	1	0	0	0	0
C1_08900W_A	1	0	0	0	0	0
C1_09130W_A	0	0	0	0	0	1
C1_09580C_A	0	0	0	0	0	35
C1_09590C_A	0	0	0	1	0	0
C1_10110W_A	0	1	0	0	0	0
C1_10150W_A	0	0	1	0	0	0
C1_10200C_A	0	0	0	0	0	35
C1_10230C_A	0	0	0	4	0	0
C1_10340W_A	0	0	0	1	0	0
C1_10430W_A	1	0	0	0	0	0
C1_10520W_A	0	0	0	0	0	2
C1_10550C_A	0	0	0	0	1	0
C1_10710C_A	0	0	0	2	0	0
C1_10750C_A	0	0	0	0	0	35
C1_10820C_A	0	0	0	0	0	1
C1_11020W_A	0	0	0	2	0	0
C1_11340W_A	0	0	0	0	2	0
C1_11390W_A	0	0	0	0	2	0
C1_11920W_A	0	0	0	0	0	35
C1_11930W_A	0	0	0	0	0	1
C1_12200W_A	0	0	0	0	2	0
C1_12630C_A	0	0	0	0	0	35
C1_12700W_A	0	0	0	0	0	2
C1_13320C_A	0	1	0	0	0	0
C1_13390W_A	0	0	0	0	1	0
C1_13420C_A	0	0	3	0	0	0
C1_13460W_A	0	0	0	0	0	35
C1_13830C_A	0	0	0	0	4	0
C1_14200W_A	0	1	0	0	0	0
C1_14220C_A	0	0	0	0	0	8
C1_14300C_A	0	3	0	0	0	0
C1_14480W_A	0	0	0	1	0	0
C1_14550C_A	0	0	2	0	0	0
C1_14580C_A	0	0	0	15	0	0
C2_00980W_A	0	0	10	0	0	0
C2_01250W_A	0	0	0	1	0	0
C2_02230C_A	1	0	0	0	0	0
C2_03370W_A	1	0	0	0	0	0
C2_03610W_A	0	1	0	0	0	0
C2_03630W_A	0	1	0	0	0	0
C2_03690C_A	0	0	0	3	0	0
C2_03800C_A	1	0	0	0	0	0
C2_04040C_A	1	0	0	0	0	0
C2_04080W_A	4	0	0	0	0	0
C2_04110W_A	0	0	0	0	0	35
C2_04250W_A	0	0	0	0	0	35
C2_04410W_A	5	0	0	0	0	0
C2_04450W_A	0	0	0	3	0	0
C2_04720C_A	0	1	0	0	0	0
C2_05070W_A	0	0	0	1	0	0
C2_05280C_A	0	0	0	0	0	1
C2_05640W_A	0	0	0	0	1	0
C2_05720C_A	0	3	0	0	0	0
C2_05770W_A	0	0	0	0	0	35
C2_06760C_A	2	0	0	0	0	0
C2_07840W_A	0	0	0	0	0	35
C2_08790W_A	0	0	1	0	0	0
C2_08880W_A	0	0	4	0	0	0
C2_09340W_A	0	1	0	0	0	0
C2_10020C_A	0	0	0	0	0	11
C2_10130W_A	0	1	0	0	0	0
C2_10180W_A	0	0	3	0	0	0
C2_10440C_A	0	1	0	0	0	0
C3_00010C_A	2	0	0	0	0	0
C3_00120W_A	0	1	0	0	0	0
C3_00170C_A	0	0	0	0	0	1
C3_00390W_A	0	3	0	0	0	0
C3_00800W_A	1	0	0	0	0	0
C3_00870W_A	0	0	0	0	0	35
C3_00890C_A	1	0	0	0	0	0
C3_00910W_A	0	0	0	0	0	35
C3_01310W_A	0	2	0	0	0	0
C3_01790C_A	0	2	0	0	0	0
C3_01970C_A	1	0	0	0	0	0
C3_02060W_A	0	0	0	0	0	35
C3_02250C_A	0	0	0	3	0	0
C3_02300W_A	0	2	0	0	0	0
C3_03510C_A	0	0	0	0	0	35
C3_03610W_A	0	0	1	0	0	0
C3_04070C_A	2	0	0	0	0	0
C3_04130W_A	0	0	0	0	0	35
C3_04190W_A	0	0	0	0	0	33
C3_05040C_A	0	0	0	0	0	35
C3_05640W_A	0	3	0	0	0	0
C3_05990C_A	0	0	0	0	0	35
C3_06080W_A	1	0	0	0	0	0
C3_06480C_A	0	0	0	0	0	35
C3_07660W_A	1	0	0	0	0	0
C4_00080C_A	0	2	0	0	0	0
C4_00100C_A	0	0	0	0	0	35
C4_00430W_A	1	0	0	0	0	0
C4_00480W_A	7	0	0	0	0	0
C4_00490W_A	0	1	0	0	0	0
C4_00980C_A	0	0	0	0	0	1
C4_01170C_A	11	0	0	0	0	0
C4_01400W_A	0	0	1	0	0	0
C4_01940W_A	7	0	0	0	0	0
C4_02180C_A	0	0	0	0	0	1
C4_02540W_A	1	0	0	0	0	0
C4_02560C_A	1	0	0	0	0	0
C4_02820W_A	4	0	0	0	0	0
C4_03000C_A	0	0	1	0	0	0
C4_03230C_A	16	0	0	0	0	0
C4_03520C_A	0	1	0	0	0	0
C4_03830W_A	0	0	0	0	0	35
C4_04830W_A	0	0	0	1	0	0
C4_05400C_A	0	0	0	0	0	1
C4_05640C_A	0	0	0	0	0	1
C4_05720W_A	2	0	0	0	0	0
C4_06430C_A	0	1	0	0	0	0
C4_06540W_A	0	1	0	0	0	0
C4_06950W_A	0	0	0	0	0	35
C5_00600C_A	0	0	0	1	0	0
C5_00710W_A	0	0	1	0	0	0
C5_00890C_A	0	1	0	0	0	0
C5_01450W_A	0	0	1	0	0	0
C5_01500C_A	1	0	0	0	0	0
C5_01780W_A	0	0	0	1	0	0
C5_01790C_A	0	0	0	0	9	0
C5_01830C_A	0	0	0	1	0	0
C5_03700C_A	0	0	0	0	1	0
C5_03950W_A	0	0	0	0	0	1
C5_04240C_A	0	0	0	0	9	0
C5_04320C_A	0	0	0	0	0	35
C5_05240C_A	0	0	1	0	0	0
C5_05470W_A	1	0	0	0	0	0
C6_00070C_A	0	0	0	0	0	35
C6_00380C_A	0	1	0	0	0	0
C6_00460C_A	0	0	1	0	0	0
C6_00970C_A	0	0	0	2	0	0
C6_01290C_A	1	0	0	0	0	0
C6_01810W_A	0	0	0	0	0	35
C6_02000W_A	0	0	0	0	0	35
C6_02050W_A	0	0	0	0	0	35
C6_03090W_A	0	3	0	0	0	0
C6_03160C_A	0	0	0	0	0	35
C6_03320W_A	0	0	1	0	0	0
C6_03520C_A	0	4	0	0	0	0
C6_03540W_A	0	0	0	1	0	0
C6_03670C_A	0	0	0	0	1	0
C6_03700W_A	1	0	0	0	0	0
C6_03710W_A	0	0	0	1	0	0
C6_04410C_A	0	3	0	0	0	0
C6_04440C_A	0	0	0	0	0	35
C6_04450W_A	1	0	0	0	0	0
C6_04650W_A	1	0	0	0	0	0
C7_00100W_A	0	0	0	0	0	35
C7_00130W_A	0	0	0	0	0	5
C7_00280W_A	0	0	0	0	1	0
C7_00850W_A	0	1	0	0	0	0
C7_01530W_A	0	1	0	0	0	0
C7_02070W_A	0	0	0	1	0	0
C7_02390W_A	0	0	0	2	0	0
C7_02600C_A	0	1	0	0	0	0
C7_02830C_A	0	0	0	0	1	0
C7_03220C_A	0	0	0	0	0	35
C7_03440W_A	0	0	2	0	0	0
C7_03550C_A	0	0	0	0	0	1
C7_03900W_A	1	0	0	0	0	0
C7_04230W_A	1	0	0	0	0	0
C7_04240C_A	0	0	1	0	0	0
C7_04250W_A	0	0	0	0	0	1
CR_00170W_A	0	0	0	0	0	2
CR_00270C_A	0	0	0	0	0	35
CR_00610W_A	9	0	0	0	0	0
CR_00840C_A	0	0	9	0	0	0
CR_00930W_A	0	0	0	0	0	1
CR_01240C_A	0	0	0	0	0	35
CR_01330W_A	0	0	0	1	0	0
CR_02440W_A	0	0	0	0	1	0
CR_03060W_A	0	1	0	0	0	0
CR_03300C_A	0	0	0	1	0	0
CR_03670W_A	0	2	0	0	0	0
CR_04870C_A	0	0	0	0	0	35
CR_05020W_A	0	0	11	0	0	0
CR_05090C_A	0	3	0	0	0	0
CR_05240C_A	1	0	0	0	0	0
CR_05990C_A	0	0	0	0	0	35
CR_06060W_A	0	1	0	0	0	0
CR_06230W_A	0	0	0	0	0	1
CR_06250W_A	0	0	0	0	0	2
CR_06570C_A	0	0	0	0	3	0
CR_06670W_A	3	0	0	0	0	0
CR_06790C_A	0	1	0	0	0	0
CR_06870C_A	0	0	0	0	0	33
CR_07530C_A	0	0	0	0	0	35
CR_08290W_A	0	0	0	0	0	1
CR_08310C_A	0	0	0	0	2	0
CR_08320W_A	0	1	0	0	0	0
CR_08740W_A	0	5	0	0	0	0
CR_09030C_A	0	0	0	0	0	1
CR_09060W_A	0	0	0	0	10	0
CR_09140C_A	0	0	0	0	0	35
CR_09170C_A	0	0	2	0	0	0
CR_09610C_A	0	0	1	0	0	0
CR_09680C_A	0	0	0	0	0	35
CR_10070C_A	0	0	11	0	0	0
CR_10230W_A	1	0	0	0	0	0
CR_10380C_A	1	0	0	0	0	0
CR_10770W_A	0	0	0	0	0	1
CR_10790W_A	0	0	0	0	1	0
CR_10860C_A	0	0	0	0	0	1

## Sheet: Nb of shared stop codons
Shared by x strain	clade1 n=40	clade2 n=15	clade3 n=11	clade4 n=27	clade11 n=10	clade13 n=35
1	26	25	12	15	9	21
2	4	6	3	7	4	5
3	2	8	2	3	1	0
4	3	2	1	1	1	0
5	2	1	0	0	0	1
6	0	0	0	0	0	0
7	2	0	0	0	0	0
8	0	0	0	0	0	1
9	1	0	1	0	2	0
10	0	0	1	0	1	0
11	1	0	2	0		1
12	0	0		0		0
13	0	0		0		0
14	0	0		0		0
15	0	0		1		0
16	1			0		0
17	0			0		0
18	0			0		0
19	0			0		0
20	0			0		0
21	0			0		0
22	0			0		0
23	0			0		0
24	0			0		0
25	0			0		0
26	0			0		0
27	0			0		0
28	0					0
29	0					0
30	0					0
31	0					0
32	0					0
33	0					2
34	0					1
35	0					39
36	0
37	0
38	0
39	0
40	0

## Sheet: 38 ORFs spe to clade 13
ORF name	Gene name	Ortholog in S. cerevisiae	Start	Stop	ORF size	Protein size	Position (aa) of premature stop codon	Watson/Crick sense	Features
C1_05860W_A	PRN2		1218269	1219270	1002	334	133	W	Protein similar to pirin; Hap43p-repressed gene
C1_08850C_A	AFG1		1926056	1923990	2067	689	154	C	Putative mitochondrial ATPase of the AAA family; similar but not orthologous to S. cerevisiae Afg1; mutant is viable; regulated by Sef1, Sfu1, and Hap43
C1_09580C_A	LIP1		2110141	2108735	1407	469	124	C	Secreted lipase, member of a lipase gene family whose members are expressed differentially in response to carbon source and during infection; may have a role in nutrition and/or in creating an acidic microenvironment
C1_10200C_A		HOL1	2248130	2246376	1755	585	581	C	Predicted MFS family membrane transporter, member of the drug:proton antiporter (12 spanner) (DHA1) family; Spider biofilm induced
C1_10750C_A		VMA9	2386703	2386240	463	130	51	C	Putative vacuolar H+ ATPase subunit of the V_ATPase V0 sucomplex
C1_11920W_A		VTA1	2607298	2608521	1224	408	319	W	Ortholog(s) have ATPase activator activity, role in late endosome to vacuole transport via multivesicular body sorting pathway, positive regulation of protein oligomerization and endosome membrane, multivesicular body localization
C1_12630C_A		CWC15	2757631	2756957	675	225	134	C	Protein involved in pre-mRNA splicing; Spider biofilm induced
C1_13460W_A			2951046	2951402	357	119	118	W	Ortholog of Candida albicans WO-1 : CAWG_00105
C2_04110W_A		HFM1	864185	867989	3805	1248	779	W	Ortholog(s) have DNA helicase activity, role in DNA unwinding involved in DNA replication, reciprocal meiotic recombination, synapsis and nucleus localization
C2_04250W_A	VPS36	VPS36	890702	892699	1998	666	655	W	ESCRT II protein sorting complex subunit; involved in Rim8 processing and proteolytic activation of Rim101, which regulates pH response; role in uptake of Histatin-5 into vacuole
C2_05770W_A	ZFU3		1178196	1179634	1439	443	424	W	Zn(II)2Cys6 domain transcription factor; regulated by Mig1 and Tup1; rat catheter and Spider biofilm induced
C2_07840W_A			1598697	1600199	1503	501	146	W	Has domain(s) with predicted N,N-dimethylaniline monooxygenase activity, NADP binding, flavin adenine dinucleotide binding activity and role in oxidation-reduction process
C3_00870W_A			174374	174700	327	109	11	W	Ortholog of Candida albicans WO-1 : CAWG_02424
C3_00910W_A			183123	185801	2679	893	308	W	Ortholog of C. dubliniensis CD36 : Cd36_80830, Debaryomyces hansenii CBS767 : DEHA2F17930g, Candida tropicalis MYA-3404 : CTRG_04030 and Candida lusitaniae ATCC 42720 : CLUG_04224
C3_02060W_A			448180	449451	1272	424	313	W	Ortholog(s) have cytosol, extracellular region, nucleus localization
C3_03510C_A		NCA2	750499	748394	2106	702	78	C	Ortholog(s) have role in aerobic respiration, mRNA metabolic process and mitochondrial outer membrane localization
C3_04130W_A			863922	864956	1035	345	344	W	Ortholog of C. dubliniensis CD36 : Cd36_84070, C. parapsilosis CDC317 : CPAR2_102720, Candida tenuis NRRL Y-1498 : CANTEDRAFT_98617 and Debaryomyces hansenii CBS767 : DEHA2D07392g
C3_05040C_A	ATG9	ATG9	1084950	1082092	2859	953	864	C	Protein similar to S. cerevisiae Atg9; required for early step in autophagy; required for cytoplasm to vacuole trafficking of Lap41; Spider biofilm induced
C3_05990C_A			1352331	1349815	2517	839	456	C	Has domain(s) with predicted nucleic acid binding, nucleotide binding activity
C3_06480C_A	ECM15	ECM15	1479656	1479184	471	113	108	C	Protein of unknown function; predicted role in cell wall organization; Hap43-repressed; caspofungin repressed; Spider biofilm induced; rat catheter biofilm repressed
C4_00100C_A			15706	14306	1401	467	350	C	F-box domain-containing protein; flow model biofilm induced
C4_03830W_A		TRM3	811967	816289	4323	1441	589	W	Predicted tRNA (guanine) methyltransferase activity; Spider biofilm induced
C4_06950W_A		PUS5	1543701	1544444	744	248	182	W	Predicted pseudouridine synthase; Spider biofilm induced
C5_04320C_A			960237	958126	2112	704	503	C	RNI-like superfamily domain-containing protein; early-stage flow model biofilm induced; Spider biofilm induced
C6_00070C_A	PGA25		9894	7276	2619	873	632	C	Putative GPI-anchored adhesin-like protein; fluconazole-downregulated; induced in oralpharyngeal candidasis; Spider biofilm induced
C6_01810W_A			378946	380427	1482	494	422	W	Protein of unknown function; transcription repressed by fluphenazine treatment
C6_02000W_A	PLB2		409352	411181	1830	610	266	W	Putative phospholipase B; conserved catalytic region; 6 putative N-glycosylation motifs; predicted secretion signal; no GPI anchor predicted; fungal-specific (no human or murine homolog)
C6_02050W_A	DBR1	DBR1	419022	420419	1398	466	465	W	Debranchase; homozygous mutant accumulates lariat intermediates of mRNA splicing; rat catheter biofilm repressed
C6_03160C_A	BMT6		665157	663217	1941	647	601	C	Beta-mannosyltransferase; beta-1,2-mannosylation of phospholipomannan; member of a 9-member family including Bmt1, Bmt2, Bmt3, and Bmt4 with roles in mannosylation of cell wall phosphopeptidomannan; flow model biofilm induced
C6_04440C_A		SPO71	991299	988798	2502	834	15	C	Ortholog of S. cerevisiae Spo71; a meiosis-specific protein required for spore wall formation during sporulation in S. cerevisiae; possibly an essential gene, disruptants not obtained by UAU1 method
C7_00100W_A	FRP2		14047	15825	1779	593	316	W	Putative ferric reductase; alkaline induced by Rim101; fluconazole-downregulated; upregulated in the presence of human neutrophils; possibly adherence-induced; regulated by Sef1, Sfu1, and Hap43
C7_03220C_A	ZCF29		700323	697006	3318	1106	163	C	Zn(II)2Cys6 transcription factor; mutants sensitive to caffeine and menadione, resistant to fenpropimorph; Hap43-repressed; mutants have decreased CFU in mouse kidneys and defects in filamentous growth; Spider biofilm induced
CR_00270C_A			67866	67399	468	156	118	C	Ortholog of C. dubliniensis CD36 : Cd36_25310, Pichia stipitis Pignal : PICST_30877, Candida tropicalis MYA-3404 : CTRG_01053 and Candida lusitaniae ATCC 42720 : CLUG_02644
CR_01240C_A	BOI2	BOI2	295238	291720	3519	1173	1039	C	Putative SH3-domain-containing protein; mutation confers hypersensitivity to toxic ergosterol analog; Spider biofilm induced
CR_04870C_A			1055960	1054455	1506	502	133	C	Trimethylaminobutyraldehyde dehydrogenase, the third enzyme of the carnitine biosynthesis pathway
CR_05990C_A	SFL1	SFL1	1258112	1255695	2418	806	613	C	Transcription factor involved in negative regulation of morphogenesis, flocculation and virulence; induced in core caspofungin response; Spider biofilm induced
CR_07530C_A	ECM22		1631914	1629332	2583	861	343	C	Zn(II)2Cys6 transcription factor; rat catheter and Spider biofilm induced
CR_09140C_A		MSC1	1949866	1947500	2367	789	553	C	Protein with a role in directing meiotic recombination events to homologous chromatids; induced by ciclopirox olamine; positively regulated by Sfu1; Hog1, fluconazole-repressed; Hap43-induced; Spider biofilm induced
CR_09680C_A	RTA4		2057090	2055720	1371	457	352	C	Protein similar to S. cerevisiae Rsb1p, involved in fatty acid transport; transposon mutation affects filamentous growth; alkaline downregulated; caspofungin induced; possibly an essential gene; Hap43p-repressed
