# Supplementary material for: Gene flow contributes to diversification of the major fungal pathogen Candida albicans
Source: Nat Commun. 2018 Jun 8;9:2253. doi: 10.1038/s41467-018-04787-4 (PMC5993739; doi:10.1038/s41467-018-04787-4)
Supplement: Supplementary file 10 — Supplementary Data 7 [file 41467_2018_4787_MOESM10_ESM.xlsx]

## Sheet: Phenotypes
Strain	Cluster	YPD_18	YPD_30	YPD_37	YPD_42	VSM_30	VSM_37	SSM_30	SSM_37
CEC1424	1	1869.5	8475	10730	4304.5	4379.5	5150	41.3058	67.026
CEC2020	1	4562.5	11889.5	20848	4689	10741	11636.5	94.233	153.983
CEC3529	1	1941.5	8172.5	12344	3708.5	2110.5	3361	81.245	97.6213
CEC3534	1	4727	12778	13587	10224	4709	6022	119.561	106.662
CEC3544	1	4927.5	12343.5	12723	9742.5	4424	5608	149.789	162.516
CEC3560	1	3832	11583.5	12669.5	6736.5	5336	6692.5	116.105	130.916
CEC3603	1	2090.5	8124	11445.5	6284.5	5089.5	7115	69.6605	72.5592
CEC3605	1	3339.5	8783.5	11233.5	4204	4374	5784.5	72.774	52.4522
CEC3609	1	2805.5	10846.5	12224	6598	5841	7786	176.685	171.296
CEC3617	1	4148.5	13775.5	19143	8123	4577.5	5856	111.625	122.328
CEC3621	1	3889	11681	14660.5	4935.5	4860.5	5814.5	83.006	32.9432
CEC3623	1	3986.5	13250.5	14245	7650	5654.5	7630	116.124	97.4135
CEC3627	1	2707	9638	11539.5	5433.5	4074.5	5424	131.324	130.988
CEC3636	1	2796	11299	10996.5	5827	4072	5944	162.956	151.996
CEC3658	1	2175.5	9934.5	10859.5	4518	4441	6479	34.291	38.3058
CEC3660	1	268	7888.5	11491	3358	4487.5	6669	51.1808	45.6545
CEC3662	1	2520.5	10712.5	12792.5	5281.5	5192	8203	92.848	105.312
CEC3672	1	2983	12610.5	12610.5	7396.5	5163	6053	112.652	89.2202
CEC3673	1	2536	9751.5	12061.5	5484	5810	10645	88.3865	88.0508
CEC3678	1	949	7737.5	10080	2440.5	5229	7022	54.0168	80.4857
CEC3679	1	3705	12658	18700.5	7008.5	4738	5575	123.303	117.427
CEC3682	1	2665	9246	11961.5	8208	4854	6668	92.3265	134.916
CEC4032	1	2479.5	9482	11410.5	4245.5	4432.5	5787.5	86.0415	100.183
CEC4035	1	2854	11464	13473.5	5759.5	4676.5	5508	121.752	104.967
CEC4106	1	1330.5	10001.5	11234	6196.5	4538	5987	100.317	118.006
CEC4107	1	2360	10137.5	12809	5601	4757	6674.5	74.6088	62.2685
CEC4108	1	1263.5	7783.5	9556.5	3689	4585	5550	118.028	68.0665
CEC4256	1	3995	12439	12986	9780	4868.5	6052	176.263	161.13
CEC4259	1	5006.5	13793.5	14894.5	12391.5	5350	6713.5	128.805	135.548
CEC4479	1	2803	11115.5	11394.5	4673	4168.5	4939	110.724	114.146
CEC4480	1	2765	9143	11659	0	4423	6126.5	81.0805	88.8377
CEC4484	1	2181.5	8368	10433.5	4569.5	4133.5	5907	61.7527	44.243
CEC4488	1	3002	11098.5	14439.5	5730	4596.5	6285	114.201	146.992
CEC4489	1	3983	10866	11770.5	2703.5	4939	7475	175.553	137.049
CEC4496	1	2317	9877	12714.5	6458	5000.5	6764.5	85.748	72.0943
CEC4499	1	2702.5	9010	11563.5	5920	5673	7156.5	47.2323	109.567
CEC4500	1	2347.5	10759.5	13517.5	5060.5	4316	5697.5	63.0735	76.9585
CEC4883	1	1042.25	8040	10979	3300.75	4500.25	6096	41.8789	79.9172
CEC718	1	3082.5	11041	12681.5	2352.5	4036	4989.5	112.315	105.811
SC5314	1	2518.3	11491.9	13683	5662.95	7272.95	12016.8	87.389	113.543
CEC2021	2	3687.5	11033	13643.5	5402	4502.5	5826	71.7533	63.9547
CEC3531	2	2848	10284.5	12742	5664.5	5117	7051.5	116.71	101.197
CEC3549	2	3762.5	9014	12661	6234	5154	6054	170.937	131.856
CEC3553	2	4337	9923	10742.5	1575	7838.5	4866	145.072	95.7937
CEC3558	2	2361	9760.5	11218	5383.5	4432.5	6100	94.7713	118.886
CEC3612	2	2126.5	10331	11684	3649	4420	6493.5	53.222	56.4027
CEC3614	2	3507.5	10802.5	14898	6281.5	4889	6046	66.445	61.2055
CEC3615	2	2755	10335.5	11777.5	3839	4749.5	6002	32.9155	44.9043
CEC3669	2	2749.5	9565	10295	4534	5204	7357.5	94.3452	89.108
CEC4482	2	2889	9456	12202.5	4914.5	3603.5	5672	44.5012	61.589
CEC4487	2	4095.5	12323.5	13020.5	7013	4656.5	6547	80.9348	80.956
CEC4493	2	1903	10854	9983.5	0	4008.5	6175	34.6782	39.4158
CEC4494	2	3012.5	12681	16996	6829.5	4995.5	9665.5	66.113	111.022
CEC4945	2	1557.25	10245.5	11958.8	2828.5	5781.25	9839.75	110.248	119.093
CEC4946	2	1642.25	9656	10981.8	2004.25	5669.5	8458	110.146	115.091
CEC1289	3	3433	9561.5	11913.5	6184.5	4034.5	5841.5	126.383	108.315
CEC3554	3	3599	13618.5	16364	7827	6354.5	9395	99.8582	98.3568
CEC3557	3	3243	9445	11619	6279.5	4350.5	6894.5	98.5017	82.1265
CEC3579	3	2632	11279.5	14648	4076	3543.5	5206	88.5768	95.4942
CEC3596	3	3468	8822	11099	5458.5	3952.5	5638.5	82.3812	104.545
CEC3597	3	3299	10581.5	14131	5353	4334	6355	140.763	135.612
CEC3626	3	3882.5	13094.5	14626.5	7280	5032	6364.5	84.6838	74.7622
CEC3637	3	3035.5	4984	11076	6143.5	0	0	135.969	144.704
CEC3638	3	2276	9407	12149	4059	3571	5458	95.3277	86.956
CEC3681	3	4429	13051	12120.5	8919	4512	6048.5	148.063	149.169
CEC709	3	2330	9840.5	13147.5	5365	4300.5	6682.5	100.559	63.7905
CEC1427	4	1806.5	9701	11783.5	4441.5	0	8920.5	135.336	113.907
CEC1492	4	4805.5	16840	17715.5	9453.5	6643	8712	98.394	89.895
CEC2022	4	5418	14478.5	15124.5	10263.5	5657.5	7324	102.553	149.133
CEC3530	4	2591	11155	14251.5	6895.5	4531	6862.5	111.19	107.465
CEC3532	4	1979.5	8406	11756.5	4188.5	4545.5	6198	93.5567	103.743
CEC3535	4	3075	10642.5	11679	2688	4991	6197	118.837	104.772
CEC3536	4	2794.5	9352	12598	8075	3730.5	5803.5	76.5542	138.132
CEC3540	4	3974	14092.5	16360	8548	6627	8433	96.422	102.683
CEC3541	4	3793	12343	15003.5	8927.5	5006.5	6913.5	126.756	96.7765
CEC3551	4	3576.5	11449	13244.5	8015.5	6175.5	8444.5	153.725	147.683
CEC3556	4	3003	10410	12366	7062	4518	5626.5	56.0565	46.3687
CEC3559	4	2134.5	9747	11744.5	5720.5	5048.5	7346.5	82.3028	65.8598
CEC3602	4	2031.5	9584	10931.5	4859.5	4284.5	6123.5	68.2545	54.9278
CEC3607	4	3043.5	10921	14194	4259	5481	7976.5	132.13	143.018
CEC3610	4	3167.5	12774	16249	8991.5	5134	7913.5	115.613	100.31
CEC3611	4	3965	11216	12817	7172.5	4680.5	5307	70.5143	70.9543
CEC3659	4	4565.5	12671.5	12822.5	9886.5	4651.5	5857	170.852	148.363
CEC3674	4	2162	9917.5	11737.5	5794	4048.5	5780.5	53.851	40.5902
CEC3675	4	2906.5	10039.5	12438.5	8070	4947	5841	82.422	81.3565
CEC3676	4	2837.5	10669.5	12180	6404	4334	6236.5	90.1207	93.0365
CEC3683	4	2921.5	9529	11530	5993	3704.5	5679.5	137.616	147.158
CEC3716	4	2167	11611.5	13829.5	5707.5	4988	7078.5	116.091	96.9515
CEC4497	4	2949	11381	15037	6765	5637.5	7534.5	86.3505	74.6825
CEC704	4	2969	10327.5	13899	8581.5	4371	5882	70.374	113.571
CEC708	4	2362.5	11621.5	14521.5	8702	4171.5	6482	114.019	113.23
CEC711	4	2579.5	10949.5	12187.5	447.5	4837.5	7173	144.804	152.604
CEC712	4	3211.5	12540	14216	1823.5	4162.5	4944	125	86.7507
CEC2023	8	2553.5	10578.5	12259	5521.5	3859	5666	167.933	157.196
CEC3622	8	4560.5	12295	12133	9042	4678.5	4898	144.308	148.875
CEC3634	8	3118	10301.5	10968	6215.5	3380	5208	143.157	153.418
CEC2018	9	3179	10900	14098	7075	5054.5	3213.5	104.835	92.5785
CEC3533	9	2684	11165	13453.5	6293.5	5217	7868.5	92.0405	84.7943
CEC3668	9	3855.5	11527	14457	8173	4210.5	5782	119.094	155.952
CEC5026	9	2640.5	10017.5	12079.5	5289	4535.5	6573	45.2565	50.5525
CEC3616	10	2680.5	8608	11659.5	5764	4054.5	6048	57.5252	59.7903
CEC3706	10	3848.5	13677.5	17099	9726.5	6756	9410.5	116.368	107.311
CEC3711	10	2788	12476.5	17175.5	6575	4618.5	9139	63.055	95.975
CEC1426	11	2303	9377.5	11195	5114.5	4114	6803.5	89.7548	84
CEC3494	11	4107	13250.5	14652	7156.5	5295	6983.5	67.3525	78.0045
CEC3547	11	3783	10831.5	18659	8054.5	4910	6116.5	107.873	152.78
CEC3561	11	3080	9928	12441.5	9221	4448	5700	75.0418	158.356
CEC3601	11	1861.5	9560.5	10837.5	3889	4065.5	6365.5	77.6382	73.1428
CEC3618	11	3611	11191.5	14406.5	4017.5	5036	6748	100.62	117.76
CEC3704	11	3211	10553	13844	7079.5	3947.5	6613.5	43.0733	39.931
CEC4492	11	3118	9644	12351.5	5761.5	4508	5507	83.1238	75.5837
CEC4495	11	2606.5	11621.5	12701.5	5897	4736	4746.5	37.8342	53.8517
CEC4525	11	3594	9095	10863	4570	5336.5	9411	77.4715	92.7
CEC2019	12	3309	10047	13098.5	6700	4320	5686.5	119.592	108.255
CEC3537	12	2386.5	9394.5	11411	4452	3772	6560	60.147	52.822
CEC3680	12	2255.5	9851.5	13513.5	5349	3547	6325	71.576	52.0305
CEC3685	12	2584	9076.5	9726.5	5336.5	4442.5	5561.5	58.965	59.1337
CEC3686	12	2713	10294	13106.5	5315.5	4709.5	7108.5	47.0535	49.9515
CEC716	12	2038.5	8890	10938	5255	4536.5	7078	124.556	103.903
CEC4103	13	2685.5	9307.5	10817	5176	4975.5	6171	103.049	67.1003
CEC4104	13	3126.5	9702	13587	5713.5	4734.5	7234	41.6442	71.3975
CEC4854	13	1797.25	10924.2	5530	1707	2920	3927.75	63.4986	25.711
CEC4855	13	0	5034.25	5972.25	0	2654.25	2982.5	54.7882	37.0411
CEC4856	13	1791.25	4936.75	6910	0	2392.75	0	61.7535	83.1753
CEC4857	13	0	3946	3138.75	0	1864.25	0	50.3165	25.5602
CEC4858	13	834.75	7577	7363.5	2055.75	3635.75	4607.25	67.1281	116.932
CEC4859	13	766.5	4346.5	6567.75	0	2836.25	707	50.3003	0
CEC4860	13	0	5860.75	9649	0	3260	1837.5	71.691	32.7318
CEC4861	13	0	4105.25	4342.75	0	2543.25	1175.5	47.9359	23.6848
CEC4864	13	668	5806.5	10302.5	0	2438	3067.25	49.5712	34.3792
CEC4865	13	3566	5494.5	4657.75	0	2817	2201.25	42.116	51.2737
CEC4877	13	592	4246.75	10507	1051	3238.5	2840	53.4909	37.6648
CEC4878	13	536	7094.25	6879.5	0	2858.75	1789.75	55.6103	31.6442
CEC4879	13	515.5	5726.25	5558.5	0	2940.5	2458	55.7046	43.144
CEC4881	13	0	5736.5	5413.5	0	2407.25	2570.5	51.6284	38.6367
CEC4882	13	7102.5	6317	10168.2	0	3677.25	2665.75	66.9032	85.9398
CEC4884	13	0	5071.25	12561.2	0	3272	3125	53.3116	40.3302
CEC4886	13	357.75	5328.75	12296	0	2680.25	1864.75	73.3144	61.0168
CEC4887	13	823.25	6897	7755.5	0	3128.75	3193	53.0905	90.4758
CEC4888	13	0	5189	7948	0	0	0	44.6945	0
CEC4889	13	837.75	6902	7015.25	0	2828	702.75	95.4688	31.0673
CEC4943	13	2020.75	9928.75	10322.8	2090	3353.75	4224.5	74.2417	32.5935
CEC4944	13	583.75	4250.5	6030.5	0	2930	2369.5	50.5114	34.8083
CEC5020	13	2444.5	9726.5	12852	2429.5	5215.5	8018	108.732	55.2223
CEC5021	13	2046.5	8290.5	11258.5	4350	3992	6385	137.198	138.661
CEC5022	13	2179	8353	10621.5	4368	4245	6156.5	117.911	101.896
CEC5023	13	1745.5	8221.5	8866.5	3307.5	3749.5	5562	29.6125	37.9005
CEC5024	13	2859	8059.5	7919.5	5543	4094	5951.5	77.9507	93.0897
CEC5025	13	2701	9845	12443	6050	5007	6823.5	46.6683	107.444
CEC5027	13	0	5167.5	4490	0	1494.5	1673.75	75.0337	95.4622
CEC5028	13	1938	9231	10129	4561	4578	6175.5	53.0282	57.0877
CEC5029	13	3054.5	10293	10923.5	6917.5	3874.5	5214	149.351	142.194
CEC5030	13	1983	7928.5	10883.5	2110	3040	6471	42.6365	33.397
CEC3550	16	5409.5	12006	12886	8819	5735.5	7046.5	99.138	96.4282
CEC3600	16	3817.5	13641.5	19731.5	7300	5168.5	6197	101.78	111.203
CEC3664	16	3287	9814.5	12908	7016.5	5795	7482.5	96.9855	115.007
CEC2871	18	3271.5	10742	14329	8645.5	4544	6510	97.1252	107.738
CEC2872	18	3219.5	9753.5	13337.5	5662.5	3770.5	6783	87.5355	106.862
CEC2876	18	3985	11932	15347	7241.5	4603.5	6457	136.734	95.3655
CEC3786	18	1959.5	8264.5	11890.5	5056	3702.5	6383.5	164.096	168.51
CEC3548	A	4263.5	11728	16776.5	8185	4414.5	6447	130.726	78.0935
CEC3715	A	3534.5	11680.5	15318.5	8588	3950	5691.5	93.5867	80.7953
CEC4038	A	3763	11857.5	14938.5	2823	4157	7783	122.184	133.516
CEC3708	B	4376	12598.5	13985.5	9050	4994	5330.5	115.379	140.77
CEC4254	B	2038	9822	11520	3872.5	5013	7867.5	75.1685	76.066
CEC3661	C	3931.5	11088	14518.5	7418.5	5290	7911	95.0383	125.127
CEC4039	C	3164.5	9468.5	12073	6927	4204	5763	85.731	68.1165
CEC3707	D	2806.5	9762	11245.5	4935	3516.5	5158	64.6252	74.7775
CEC4498	D	2369.5	10936.5	12585	6607.5	4364.5	6368.5	92.8825	76.375
CEC3712	E	1861	9801	11806	4986.5	4377.5	6188.5	52.9117	52.025
CEC4486	E	4451.5	12312.5	14551	8913.5	4349	6249.5	127.219	137.569
CEC3555	NC	5164	11587.5	12014	8702.5	4211.5	5202.5	146.195	148.846
CEC3613	NC	3728	10917.5	14745.5	6486	4443	6688	77.457	69.1997
CEC3619	NC	2248.5	4042.5	5454.5	7557.5	4774	3389.5	129.54	125.614
CEC3663	NC	1769.5	7803	9845.5	4990	4226.5	5817	80.7125	68.5833
CEC3665	NC	2402.5	11011.5	12896	522.5	4501.5	6115.5	40.2602	102.23
CEC3671	NC	1691.5	8321.5	10336	3511	3848.5	5117	55.0857	57.6583
CEC4261	NC	3221	10181.5	12503.5	6383.5	4918.5	7638	125.214	115.434
CEC4481	NC	1850	11287.5	14454.5	4681	4666	6099.5	109.464	99.114
CEC4485	NC	4191.5	13091	14828	10031	5325	6673	99.542	107.514
CEC723	NC	3556.5	11306.5	14041	7298	5323.5	7003	137.016	100.166
Supplementary Data 7: Morphology size scores generated by Iris for colony growth for the 182 C. albicans isolates on vaginal simulative medium (VSM) and YPD at different temperatures (18°C, 30°C, 37°C and 42°C). For saliva simulative medium (SSM), Iris could not detect limits of colonies and we measured diameters of colonies (mean of two perpendicular measures per colony) to obtain a size of colo…
